# Supplementary material for: Systematic review of the economic impact of novel Mycobacterium tuberculosis specific antigen-based skin tests for detection of TB infection compared with tuberculin skin test and interferon-gamma release assays
Source: PLOS Glob Public Health. 2024 Oct 14;4(10):e0003655. doi: 10.1371/journal.pgph.0003655 (PMC11472927; doi:10.1371/journal.pgph.0003655)
Supplement: S1 Table — 1. Primary review English language. 2. Primary review Chinese language. 3. Primary review Russian language. 4. Secondary review. (XLSX) [file pgph.0003655.s003.xlsx]

## Sheet: Primary review English language
title	year	journal	volume	issue	pages	authors	status	reason for exclusion		data	data extractor	date
2-Amino-5-chlorophenol toxicity in renal cortical slices from Fischer 344 rats: effect of antioxidants and sulfhydryl agents	1999	Toxicology & Applied Pharmacology	161	1	2024-09-01	Valentovic, M. and Meadows, M. K. and Harmon, R. C. and Ball, J. G. and Hong, S. K. and Rankin, G. O.	excluded	not reporting on new skin tests for tuberculosis infection
2-Pyridylfuran: a new fluorescent tag for the analysis of carbohydrates	2014	Analytical Chemistry	86	10	5179-86	Cai, Z. P. and Hagan, A. K. and Wang, M. M. and Flitsch, S. L. and Liu, L. and Voglmeir, J.	excluded	Not health economics analysis
3-Methylcholanthrene-induced embryonic deformities in the chick: prevention by the antioxidant, N,N'-diphenyl-p-phenylene diamine (DPPD)	1967	Experientia	23	7	589-90	Pizzarello, D. J. and Kloss, J. G.	excluded	not reporting on new skin tests for tuberculosis infection
4-Amino-2-chlorophenol nephrotoxicity in vitro: alteration of cytotoxicity by antioxidants	2012	FASEB Journal. Conference: Experimental Biology	26			Rankin, G. O. and Ferguson, T. and Baksi, S. and Anestis, D. and Racine, C.	excluded	not reporting on new skin tests for tuberculosis infection
4-Amino-2-chlorophenol: Comparative in vitro nephrotoxicity and mechanisms of bioactivation	2014	Chemico-Biological Interactions	222		126-32	Rankin, G. O. and Sweeney, A. and Racine, C. and Ferguson, T. and Preston, D. and Anestis, D. K.	excluded	not reporting on new skin tests for tuberculosis infection
The 30-kDa and 38-kDa antigens from Mycobacterium tuberculosis induce partial maturation of human dendritic cells shifting CD4<sup>+</sup> T cell responses towards IL-4 production	October	BMC Immunology	14	48		Heuer, M. and Behlich, A. S. and Lee, J. S. and Ribechini, E. and Jo, E. K. and Lutz, M. B.	excluded	not reporting on new skin tests for tuberculosis infection
Accuracy of immunodiagnostic tests for active tuberculosis using single and combined results: a multicenter TBNET-Study	2008	PLoS ONE [Electronic Resource]	3	10	e3417	Goletti, D. and Carrara, S. and Butera, O. and Amicosante, M. and Ernst, M. and Sauzullo, I. and Vullo, V. and Cirillo, D. and Borroni, E. and Markova, R. and Drenska, R. and Dominguez, J. and Latorre, I. and Angeletti, C. and Navarra, A. and Petrosillo, N. and Lauria, F. N. and Ippolito, G. and Migliori, G. B. and Lange, C. and Girardi, E.	excluded	not reporting on new skin tests for tuberculosis infection
Accuracy of QuantiFERON-TB Gold test versus Tuberculin Skin test to detect latent tuberculosis infection in HIV-positive individuals in Iran	May	Clinical Microbiology and Infection	15		S391-S392	Mardani, M. and Tabarsi, P. and Hadav and , F. and Mohamadtaheri, Z. and Chitsaz, E. and Farokhzad, B. and Gachkar, L. and Masjedi, M. R.	excluded	not reporting on new skin tests for tuberculosis infection
Acid Doping of Phenyl-Capped Aniline Dimer: Intermolecular Polaron Formation Mechanism and Its Applicability to Polyaniline	2018	Journal of Physical Chemistry A Molecules, Spectroscopy, Kinetics, Environment & General Theory	122	2	461-469	Bogomolova, O. E. and Sergeyev, V. G.	excluded	not reporting on new skin tests for tuberculosis infection
Acid-base regulation during thermal panting in the fowl (Gallus domesticus): comparison between breeds	1983	Comparative Biochemistry & Physiology A-Comparative Physiology	74	1	125-30	Arad, Z. and Marder, J.	excluded	not reporting on new skin tests for tuberculosis infection
Acquired latent tuberculosis infection in psoriasis patients treated with etanercept in the People's Republic of China	12	Drug Design, Development and Therapy	9		5591-5594	Li, C. R. and Mao, Q. X. and Chen, M. and Jia, W. X. and Yao, X. and Feng, S. Y. and Jia, H. and Gong, J. Q. and Yang, X. Y.	excluded	not reporting on new skin tests for tuberculosis infection
[Action of Nn-Diphenyl-P-Phenylene Diamine (Dppd) in Chronic Carbon Tetrachloride Poisoning in the Rat]	1964	Folia Medica	47		992-6	Eliseo, V. and Pesaresi, C.	excluded	not reporting on new skin tests for tuberculosis infection
Active tuberculosis among patients with inflammatory rheumatic diseases treated with TNF-alpha inhibitors in a rheumatology center in Estonia	2010	Scandinavian Journal of Rheumatology	124		32	Laas, K. and Savi, T. and Otsa, K.	excluded	not reporting on new skin tests for tuberculosis infection
Active tuberculosis in a patient with rheumatoid arthritis treated with tumor necrosis factor-alpha inhibitor	September	Israel Medical Association Journal	12	9	579-581	Fuchs, I. and Abu-Shakra, M. and Gelfer, E. and Smoliakov, A. and Ben-Haroch, D. and Horowitz, J. and Avnon, L. S.	excluded	not reporting on new skin tests for tuberculosis infection
Active tuberculosis in a psoriasis patient treated with tumor necrosis factor inhibitors despite an initial negative tuberculin skin test and no known risk factors	2016	Dermatology Online Journal	22	18		Gilbert, K. E. and Manalo, I. F. and Wu, J. J.	excluded	not reporting on new skin tests for tuberculosis infection
Active tuberculosis incidence in patients treated with tumor necrosis factor antagonists according to latent tuberculosis infection	2017	American Journal of Respiratory and Critical Care Medicine. Conference: American Thoracic Society International Conference, ATS	195			Lee, E. and Park, J. and Jung Mo, L. and Lee, S. and Kang, Y. and Jung, J. and Moo Suk, P. and Ahn, C. and Kim, S.	excluded	not reporting on new skin tests for tuberculosis infection
Acute mild hypothermia in awake unrestrained rats induces a mixed acid-base disorder	1996	Journal of Applied Physiology	80	6	2143-50	Alfaro, V. and Palacios, L.	excluded	not reporting on new skin tests for tuberculosis infection
Acute renal dysfunction and lipid peroxidation induced by mercuric chloride: Determination of lipid peroxide in the kidney by high-performance liquid chromatography with post-column derivatization. [Japanese]	2001	Japanese Journal of Forensic Toxicology	19	3	243-250	Mizutani, K. and Seno, H.	excluded	not reporting on new skin tests for tuberculosis infection
Added Value of Long-Term Cytokine Release Assays to Detect Mycobacterium tuberculosis Infection in HIV-Infected Subjects in Uganda	2016	Journal of Acquired Immune Deficiency Syndromes: JAIDS	72	3	344-52	Dirix, V. and Schepers, K. and Massinga-Loembe, M. and Worodria, W. and Colebunders, R. and Singh, M. and Locht, C. and Kestens, L. and Mascart, F. and group, Tb-Iris study	excluded	not reporting on new skin tests for tuberculosis infection
Addressing knowledge gaps and prevention for tuberculosis-infected Indian adults: a vital part of elimination	2018	BMC Infectious Diseases	18	1	202	DeLuca, A. and Dhumal, G. and Paradkar, M. and Suryavanshi, N. and Mave, V. and Kohli, R. and Shivakumar, Svby and Hulyolkar, V. and Gaikwad, A. and Nangude, A. and Pardeshi, G. and Kadam, D. and Gupta, A.	excluded	not reporting on new skin tests for tuberculosis infection
Advances in ante-mortem diagnosis of tuberculosis in cattle	2009	New Zealand Veterinary Journal	57	4	173-80	Buddle, B. M. and Livingstone, P. G. and de Lisle, G. W.	excluded	not reporting on new skin tests for tuberculosis infection
Advances in the diagnosis of pulmonary tuberculosis (PTB) in children	June	Pediatric Pulmonology	52		S68-S69	Zar, H. J.	excluded	not reporting on new skin tests for tuberculosis infection
Adverse side-effects to biological agents	August	Allergy: European Journal of Allergy and Clinical Immunology	61	8	912-920	Pichler, W. J.	excluded	not reporting on new skin tests for tuberculosis infection
Advocacy for the implementation of interferon gamma release assays (IGRAS) for diagnosis of latent tuberculosis infection (LTBI) in Manitoba	October	Tropical Medicine and International Health	1		166	Nyirabu, S. H. F.	excluded	not reporting on new skin tests for tuberculosis infection
Allergic aspergillosis and the antigens of Aspergillus fumigatus	2014	Current Protein and Peptide Science	15	5	403-423	Singh, B. and Singh, S. and Asif, A. R. and Oellerich, M. and Sharma, G. L.	excluded	not reporting on new skin tests for tuberculosis infection
Alternative Vaccination Routes against Paratuberculosis Modulate Local Immune Response and Interference with Tuberculosis Diagnosis in Laboratory Animal Models	2020	Veterinary Sciences	7	1	10	Arrazuria, R. and Ladero, I. and Molina, E. and Fuertes, M. and Juste, R. and Fern and ez, M. and Perez, V. and Garrido, J. and Elguezabal, N.	excluded	not reporting on new skin tests for tuberculosis infection
Alternatives to the tuberculin skin test: interferon-gamma assays in the diagnosis of mycobacterium tuberculosis infection	2005	Indian Journal of Medical Microbiology	23	3	151-8	Pai, M.	excluded	not reporting on new skin tests for tuberculosis infection
Analysis of agreement between IGRAs and tuberculin skin-testing by the use of PPD as the same antigen	27	Transplantation	1		540	Scholman, T. and Straub, M. and Sester, U. and Wagner, D. and Sester, M.	excluded	not reporting on new skin tests for tuberculosis infection
Analysis of Mycobacterium tuberculosis infection and follow-up in recruits of army stationed in Beijing in 2009. [Chinese]	2012	Medical Journal of Chinese People's Liberation Army	37	8	657-662	Wang, L. and Liang, Y. and Wu, X. and Zhang, C. and Wang, Z. and Yang, Y. and Zhang, J. and Hou, Y. and Zhao, W.	excluded	not reporting on new skin tests for tuberculosis infection
Animal test on four kinds of Mycobacterium tuberculosis skin allergen. [Chinese]	20	Chinese Journal of Biologicals	31	7	741-743 and 747	Du, W. X. and Lu, J. B. and Wang, G. Z. and Shen, X. B. and Su, C. and Yang, L. and Chen, B. W.	excluded	not reporting on new skin tests for tuberculosis infection
Anthraquinone cytotoxicity and apoptosis in primary cultures of rat hepatocytes	1999	Free Radical Research	31	5	419-28	Kagedal, K. and Bironaite, D. and Ollinger, K.	excluded	not reporting on new skin tests for tuberculosis infection
Antibody response to a sterile filtered PPD tuberculin in M. bovis infected and M. bovis sensitized cattle	2010	BMC Veterinary Research [Electronic Resource]	6		50	Rennie, B. and Filion, L. G. and Smart, N.	excluded	not reporting on new skin tests for tuberculosis infection
Antibody responses in reindeer (Rangifer tarandus) infected with Mycobacterium bovis	2005	Clinical & Diagnostic Laboratory Immunology	12	6	727-35	Waters, W. R. and Palmer, M. V. and Bannantine, J. P. and Greenwald, R. and Esf and iari, J. and Andersen, P. and McNair, J. and Pollock, J. M. and Lyashchenko, K. P.	excluded	not reporting on new skin tests for tuberculosis infection
Antibody responses of cervids (Cervus elaphus) following experimental Mycobacterium bovis infection and the implications for immunodiagnosis	2008	Clinical & Vaccine Immunology: CVI	15	11	1650-8	Harrington, N. P. and Surujballi, O. P. and Prescott, J. F. and Duncan, J. R. and Waters, W. R. and Lyashchenko, K. and Greenwald, R.	excluded	not reporting on new skin tests for tuberculosis infection
Antigen 85 complex as a powerful Mycobacterium tuberculosis immunogene: Biology, immune-pathogenicity, applications in diagnosis, and vaccine design	November	Microbial Pathogenesis	112		20-29	Karbalaei Zadeh Babaki, M. and Soleimanpour, S. and Rezaee, S. A.	excluded	not reporting on new skin tests for tuberculosis infection
Antigen recognition by serum antibodies in non-human primates experimentally infected with Mycobacterium tuberculosis	2003	Comparative Medicine	53	2	165-72	Brusasca, P. N. and Peters, R. L. and Motzel, S. L. and Klein, H. J. and Gennaro, M. L.	excluded	not reporting on new skin tests for tuberculosis infection
Antigen recognition by serum antibodies in white-tailed deer (Odocoileus virginianus) experimentally infected with Mycobacterium bovis	2004	Clinical & Diagnostic Laboratory Immunology	11	5	849-55	Waters, W. R. and Palmer, M. V. and Bannantine, J. P. and Whipple, D. L. and Greenwald, R. and Esf and iari, J. and Andersen, P. and McNair, J. and Pollock, J. M. and Lyashchenko, K. P.	excluded	not reporting on new skin tests for tuberculosis infection
Antigen-specific immunostimulation of amino acid transport: proposed method for the diagnosis of tuberculosis in cattle	1985	Diagnostic Immunology	3	2	89-96	Tate, E. H. and Cram, L. S.	excluded	not reporting on new skin tests for tuberculosis infection
Antigen-specific interferon-gamma release is decreased following the single intradermal comparative cervical skin test in African buffaloes (Syncerus caffer)	July	Veterinary Immunology and Immunopathology	201		2015-12-01	Clarke, C. and Cooper, D. and Goosen, W. J. and McFadyen, R. and Warren, R. M. and van Helden, P. D. and Parsons, S. D. C. and Miller, M. A.	excluded	not reporting on new skin tests for tuberculosis infection
The antiinflammatory action of some compounds with antioxidant properties	1976	Inflammation	1	4	333-45	Levy, L.	excluded	not reporting on new skin tests for tuberculosis infection
The antioxidant activity of vitamin C, DPPD and L-cysteine against Cisplatin-induced testicular oxidative damage in rats	2011	Food & Chemical Toxicology	49	5	1115-21	Ahmed, E. A. and Omar, H. M. and elghaffar, SKh and Ragb, S. M. and Nasser, A. Y.	excluded	not reporting on new skin tests for tuberculosis infection
Antioxidant function of vitamin A	1977	International Journal for Vitamin & Nutrition Research	47	4	394-401	Kartha, V. N. and Krishnamurthy, S.	excluded	not reporting on new skin tests for tuberculosis infection
Antioxidant prevention of tumor promoter induced inhibition of mouse hepatocyte intercellular communication	1986	Cancer Letters	33	2	137-50	Ruch, R. J. and Klaunig, J. E.	excluded	not reporting on new skin tests for tuberculosis infection
An antioxidant, N,N'-diphenyl-p-phenylenediamine (DPPD), affects labor and delivery in rats: a 28-day repeated dose test and reproduction/developmental toxicity test	2013	Food & Chemical Toxicology	56		290-6	Matsumoto, M. and Yamaguchi, M. and Yoshida, Y. and Senuma, M. and Takashima, H. and Kawamura, T. and Kato, H. and Takahashi, M. and Hirata-Koizumi, M. and Ono, A. and Yokoyama, K. and Hirose, A.	excluded	not reporting on new skin tests for tuberculosis infection
Antioxidant-dependent inhibition of diquat-induced toxicity in vivo	1992	Toxicology	74	1	33-43	Petry, T. W. and Wolfgang, G. H. and Jolly, R. A. and Ochoa, R. and Donarski, W. J.	excluded	not reporting on new skin tests for tuberculosis infection
[Antioxidants, prostaglandins and prematurity]	1998	Bulletin de l Academie Nationale de Medecine	182	3	581-95; discussion 595-7	Marois, M.	excluded	not reporting on new skin tests for tuberculosis infection
Antioxidative and apoptotic properties of polyphenolic extracts from edible part of artichoke (Cynara scolymus L.) on cultured rat hepatocytes and on human hepatoma cells	2008	Nutrition & Cancer	60	2	276-83	Miccadei, S. and Di Venere, D. and Cardinali, A. and Romano, F. and Durazzo, A. and Foddai, M. S. and Fraioli, R. and Mobarhan, S. and Maiani, G.	excluded	not reporting on new skin tests for tuberculosis infection
Anti-TNF therapy in patients with rheumatoid arthritis does not attenuate cutaneous TNF activity following a tuberculin skin test	June	Annals of the Rheumatic Diseases	75		487	Byng-Maddick, R. and Haas, C. and Ehrenstein, M. and Noursadeghi, M.	excluded	not reporting on new skin tests for tuberculosis infection
Anti-TNFa therapy and tuberculosis risk : A two-centre experience	July	International Journal of Rheumatic Diseases	1		90	Liza, M. I. and Lim, A. L. and Heselynn, H. and Gun, S. C.	excluded	not reporting on new skin tests for tuberculosis infection
Anti-tumour necrosis factor agents and tuberculosis risk: Mechanisms of action and clinical management	1	Lancet Infectious Diseases	3	3	148-155	Gardam, M. A. and Keystone, E. C. and Menzies, R. and Manners, S. and Skamene, E. and Long, R. and Vinh, D. C.	excluded	not reporting on new skin tests for tuberculosis infection
[Application and problems of quantiFERON TB-2G for tuberculosis control programs--(1) tuberculosis outbreak in a Cram School]	2007	Kekkaku	82	1	53-9	Fukazawa, K.	excluded	not reporting on new skin tests for tuberculosis infection
[Application of recombinant 38000 protein antigen of Mycobacterium tuberculosis in screening Mycobacterium tuberculosis infection]	2009	Chung-Hua Chieh Ho Ho Hu Hsi Tsa Chih Chinese Journal of Tuberculosis & Respiratory Diseases	32	8	581-4	He, X. Y. and Zhuang, Y. H. and Zhang, X. G.	excluded	not reporting on new skin tests for tuberculosis infection
[The application of Tb-ABR and ASSR in pediatric hearing assessment]	2015	Lin Chuang Er Bi Yan Hou Tou Jing Wai Ke Za Zhi = Journal Of Clinical Otorhinolaryngology, Head, & Neck Surgery	29	10	906-8, 924	Wang, Y. and Peng, D. and Ye, F.	excluded	not reporting on new skin tests for tuberculosis infection
Application of the T-SPOT.TB assay to identify tuberculosis infection in children	2013	Acta Medica Mediterranea	29	3	443-446	Hanjiu, W. and Lili, W. and Guoli, L. and Daoxiang, P. and Shenggang, D. and Shu, H. and Xiaojing, L. and Junli, D. and Yating, W.	excluded	not reporting on new skin tests for tuberculosis infection
Application of transdermal patches with new skin test reagents for detection of latent tuberculosis	2019	Journal of Medical Microbiology	68	9	1314-1319	Kasempimolporn, S. and Areekul, P. and Thaveekarn, W. and Sutthisri, R. and Boonchang, S. and Sawangvaree, A. and Sitprija, V.	excluded	Not health economics analysis
Are there any similarities between the skin and the blood tests with CFP10-ESAT6 in tuberculosis patients?	2013	European Respiratory Journal. Conference: European Respiratory Society Annual Congress	42			Makarova, N. and Vaneeva, T. and Kulikovskaya, N. and Litvinov, V.	excluded	not reporting on new skin tests for tuberculosis infection
Aspects of so-called paragroup allergy illustrated by the N-phenyl-N-isopropyl-p-phenylenediamine sensitization. [German]	1995	Dermatosen in Beruf und Umwelt	43	5	210-214	Richter, G.	excluded	not reporting on new skin tests for tuberculosis infection
Assessment of a protein cocktail-based skin test for bovine tuberculosis in a double-blind field test in cattle	2013	Clinical & Vaccine Immunology: CVI	20	4	482-90	Xin, T. and Jia, H. and Ding, J. and Li, P. and Yang, H. and Hou, S. and Yuan, W. and Guo, X. and Wang, H. and Liang, Q. and Li, M. and Wang, B. and Zhu, H.	excluded	not reporting on new skin tests for tuberculosis infection
[Assessment of age-related changes in lens capsule biomechanics using atomic force microscopy]	2021	Vestnik Oftalmologii	137	1	28-34	Avetisov, K. S. and Bakhchieva, N. A. and Avetisov, S. E. and Novikov, I. A. and Shitikova, A. V. and Frolova, A. A. and Timashev, P. S.	excluded	not reporting on new skin tests for tuberculosis infection
Assessment of antemortem tests used in the control of an outbreak of tuberculosis in llamas (Lama glama)	2010	Veterinary Record	167	13	475-80	Twomey, D. F. and Crawshaw, T. R. and Anscombe, J. E. and Barnett, J. E. and Farrant, L. and Evans, L. J. and McElligott, W. S. and Higgins, R. J. and Dean, G. S. and Vordermeier, H. M. and de la Rua-Domenech, R.	excluded	not reporting on new skin tests for tuberculosis infection
Assessment of antigenic supplementation of bovine purified protein derivative for diagnosis of subclinical infection with Mycobacterium bovis in cattle	2017	Microbial Pathogenesis	108		114-121	Alvarez, A. H. and Gutierrez-Ortega, A. and Gomez-Entzin, V. and Perez-Mayorga, G. and Naranjo-Bastien, J. and Gonzalez-Martinez, V. and Milian-Suazo, F. and Martinez-Velazquez, M. and Herrera-Rodriguez, S. and Hinojoza-Loza, E.	excluded	not reporting on new skin tests for tuberculosis infection
Assessment of cross-reactivity between Mycobacterium bovis and M. kansasii ESAT-6 and CFP-10 at the T-cell epitope level	2007	Clinical & Vaccine Immunology: CVI	14	9	1203-9	Vordermeier, H. M. and Brown, J. and Cockle, P. J. and Franken, W. P. and Drijfhout, J. W. and Arend, S. M. and Ottenhoff, T. H. and Jahans, K. and Hewinson, R. G.	excluded	not reporting on new skin tests for tuberculosis infection
Assessment of defined antigens for the diagnosis of bovine tuberculosis in skin test-reactor cattle	2000	Veterinary Record	146	23	659-65	Pollock, J. M. and Girvin, R. M. and Lightbody, K. A. and Clements, R. A. and Neill, S. D. and Buddle, B. M. and Andersen, P.	excluded	not reporting on new skin tests for tuberculosis infection
Assessment of T cell response to novel Mycobacterium tuberculosis synthetic overlapping peptides mixtures (Rv2659 and Rv2660) and ESAT-6 in Egyptian patients	2014	Egyptian Journal of Immunology/Egyptian Association of Immunologists	21	2	75-83	Salman, A. M. and Rosenkr and s, I. and Andersen, P. and Abdel-Ghaffar, A. R.	excluded	not reporting on new skin tests for tuberculosis infection
Association between latent tuberculosis infection and chronic viral hepatitis in the United States	2012	American Journal of Respiratory and Critical Care Medicine. Conference: American Thoracic Society International Conference, ATS	185			Campo, M. and Horne, D. J. and Shrestha, A. and Narita, M. and Crothers, K. A.	excluded	not reporting on new skin tests for tuberculosis infection
Association between PPD and quantiFERON gold TB Test in TB infection and disease among HIV-Infected individuals in Southern Iran	2009	Iranian Red Crescent Medical Journal	11	1	71-75	Davarpanah, M. A. and Rasti, M. and Mehrabani, D. and Allahyari, S. S. and Neirami, R. and Saberi-Firoozi, M.	excluded	not reporting on new skin tests for tuberculosis infection
Association of infections and tuberculosis with antitumor necrosis factor alpha therapy	May	Current Opinion in Rheumatology	20	3	320-326	Patkar, N. M. and Teng, G. G. and Curtis, J. R. and Saag, K. G.	excluded	not reporting on new skin tests for tuberculosis infection
Association of tuberculin-boosted antibody responses with pathology and cell-mediated immunity in cattle vaccinated with Mycobacterium bovis BCG and infected with M. bovis	2004	Infection & Immunity	72	5	2462-7	Lyashchenko, K. and Whelan, A. O. and Greenwald, R. and Pollock, J. M. and Andersen, P. and Hewinson, R. G. and Vordermeier, H. M.	excluded	not reporting on new skin tests for tuberculosis infection
Attenuation of oleic acid injury with promethazine (P) and n,n'-diphenyl-P-phenylenediamine (DPPD)	1985	Federation Proceedings	44	4	No. 2952	Townsley, M. I. and Taylor, G. E. and Korthuis, R. J. and Taylor, A. E.	excluded	not reporting on new skin tests for tuberculosis infection
Augmentation of DTH reaction of mycobacterial antigenic cocktail using synthetic mycobacterial 19-kDa lipoprotein as a TLR-stimulant	2019	Journal of Immunoassay & Immunochemistry	40	2	159-182	Mohamed, A. M. and Ashshi, A. M. and Abou El-Ella, G. A. and Basalamah, M. A. and Al and iyjany, M. N. and Alsaegh, A. A.	excluded	not reporting on new skin tests for tuberculosis infection
Australia's campaign to eradicate bovine tuberculosis: the battle for freedom and beyond	2001	Tuberculosis	81	1	2015-05-01	Cousins, D. V. and Roberts, J. L.	excluded	not reporting on new skin tests for tuberculosis infection
Bacillus Calmette-Guerin (BCG) Revaccination of Adults with Latent Mycobacterium tuberculosis Infection Induces Long-Lived BCG-Reactive NK Cell Responses	2016	Journal of Immunology	197	4	1100-1110	Suliman, S. and Geldenhuys, H. and Johnson, J. L. and Hughes, J. E. and Smit, E. and Murphy, M. and Toefy, A. and Lerumo, L. and Hopley, C. and Pienaar, B. and Chheng, P. and Nemes, E. and Hoft, D. F. and Hanekom, W. A. and Boom, W. H. and Hatherill, M. and Scriba, T. J.	excluded	not reporting on new skin tests for tuberculosis infection
Bacillus Calmette-Guerin, Mycobacterium bovis, as an Immunomodulator in Atopic Diseases	May	Immunology and Allergy Clinics of North America	26	2	365-377	Barlan, I. and Bahceciler, N. N. and Akdis, M. and Akdis, C. A.	excluded	not reporting on new skin tests for tuberculosis infection
Baseline mycobacterial immune responses in HIV-infected adults primed with bacille Calmette-Guerin during childhood and entering a tuberculosis booster vaccine trial	2007	Journal of Infectious Diseases	195	1	118-23	Matee, M. and Lahey, T. and Vuola, J. M. and Mtei, L. and Cole, B. F. and Bakari, M. and Arbeit, R. D. and Horsburgh, C. R. and Pallangyo, K. and von Reyn, C. F.	excluded	not reporting on new skin tests for tuberculosis infection
Batman dermatitis. [Spanish]	May	Medicina Cutanea Ibero-Latino-Americana	33	3	109-112	Conde-Salazar, L. and Gatica, M. E. and Valks, R.	excluded	not reporting on new skin tests for tuberculosis infection
A Bayesian framework for estimating the incremental value of a diagnostic test in the absence of a gold standard	2014	BMC Medical Research Methodology	14		67	Ling, D. I. and Pai, M. and Schiller, I. and Dendukuri, N.	excluded	not reporting on new skin tests for tuberculosis infection
Behavioral thermoregulation by hypoxic rats	1992	Journal of Experimental Zoology	262	2	230-5	Dupre, R. K. and Owen, T. L.	excluded	not reporting on new skin tests for tuberculosis infection
Bifunctional T cells allow for discrimination between latent and active tuberculosis	2011	European Respiratory Journal. Conference: European Respiratory Society Annual Congress	38			Kalsdorf, B. and Essone, P. and Chegou, N. N. and Loxton, A. and Kriel, D. and Schollhorn, V. and Ernst, M. and Lange, C. and Walzl, G.	excluded	not reporting on new skin tests for tuberculosis infection
Bioengineered polyester beads coated with Mycobacterium tuberculosis antigens enable enhanced diagnosis of tuberculosis	October	European Journal of Immunology	49		1953	Rubio Reyes, P. and Sarmiento, M. E. and Syahidah, N. and Chin, K. and Atiqah, S. and Anis, F. and Suraiya, S. and Norazmi, M. and Acosta, A. and Rehm, B.	excluded	not reporting on new skin tests for tuberculosis infection
Biologic immune modifiers: Trials and tribulations-are we there yet?	December	Journal of Allergy and Clinical Immunology	118	6	1209-1215	Ballow, M.	excluded	not reporting on new skin tests for tuberculosis infection
Biologic therapies in the treatment of psoriasis: A comprehensive evidence-based basic science and clinical review and a practical guide to tuberculosis monitoring	April	Clinical Reviews in Allergy and Immunology	44	2	121-140	Sivamani, R. K. and Goodarzi, H. and Garcia, M. S. and Raychaudhuri, S. P. and Wehrli, L. N. and Ono, Y. and Maverakis, E.	excluded	not reporting on new skin tests for tuberculosis infection
Biological fate of N,N'-diphenyl-p-phenylenediamine. [Japanese]	1985	Yakugaku Zasshi	105	1	65-76	Umeniwa, K. and Matsuda, T. and Maeda, M.	excluded	not reporting on new skin tests for tuberculosis infection
Biologics in pediatric rheumatology	2018	Pediatric Rheumatology. Conference: 25th European Paediatric Rheumatology Congress, PReS	16			Cakan, M. and Karadag, S. G. and Ayaz, N. A.	excluded	not reporting on new skin tests for tuberculosis infection
Biomarkers for the diagnosis of TB	March	International Journal of Infectious Diseases	1		e317	Friedl and , J.	excluded	not reporting on new skin tests for tuberculosis infection
Biomarkers of latent TB infection	2009	Expert Review of Respiratory Medicine	3	4	387-401	Ruhwald, M. and Ravn, P.	excluded	not reporting on new skin tests for tuberculosis infection
Biphasic emergence of active tuberculosis in rheumatoid arthritis patients receiving TNFalpha inhibitors: the utility of IFNgamma assay	2012	Annals of the Rheumatic Diseases	71	2	231-7	Chen, D. Y. and Shen, G. H. and Chen, Y. M. and Chen, H. H. and Hsieh, C. W. and Lan, J. L.	excluded	not reporting on new skin tests for tuberculosis infection
Booster phenomenon of QuantiFERON-TB Gold after prior intradermal PPD injection	July	International Journal of Tuberculosis and Lung Disease	11	7	788-791	Igari, H. and Watanabe, A. and Sato, T.	excluded	not reporting on new skin tests for tuberculosis infection
Bovine tuberculosis in Europe from the perspective of an officially tuberculosis free country: trade, surveillance and diagnostics	2011	Veterinary Microbiology	151	1	153-9	Schiller, I. and Waters, W. R. and Vordermeier, H. M. and Jemmi, T. and Welsh, M. and Keck, N. and Whelan, A. and Gormley, E. and Boschiroli, M. L. and Moyen, J. L. and Vela, C. and Cagiola, M. and Buddle, B. M. and Palmer, M. and Thacker, T. and Oesch, B.	excluded	not reporting on new skin tests for tuberculosis infection
Brain cooling and respiratory heat exchange in camels during rest and exercise	1989	Respiration Physiology	78	1	95-105	Schroter, R. C. and Robertshaw, D. and Filali, R. Z.	excluded	not reporting on new skin tests for tuberculosis infection
Breastfeeding rates in central and western China in 2010: implications for child and population health	2013	Bulletin of the World Health Organization	91	5	322-31	Guo, S. and Fu, X. and Scherpbier, R. W. and Wang, Y. and Zhou, H. and Wang, X. and Hipgrave, D. B.	excluded	not reporting on new skin tests for tuberculosis infection
Brief communication: Characteristics of spontaneous cases of tuberculosis associated with infliximab	20	Annals of Internal Medicine	147	10	699-702	Raval, A. and Akhavan-Toyserkani, G. and Brinker, A. and Avigan, M.	excluded	not reporting on new skin tests for tuberculosis infection
Broad adaptive immune responses to M. tuberculosis antigens precede TST conversion in tuberculosis exposed household contacts in a TB-endemic setting	2014	PLoS ONE [Electronic Resource]	9	12	e116268	Buchwald, U. K. and Adetifa, I. M. and Bottomley, C. and Owiafe, P. K. and Donkor, S. and Bojang, A. L. and Sutherl and , J. S.	excluded	not reporting on new skin tests for tuberculosis infection
Bronchoalveolar lavage enzyme-linked immunospot for a rapid diagnosis of tuberculosis: a Tuberculosis Network European Trialsgroup study	2009	American Journal of Respiratory & Critical Care Medicine	180	7	666-73	Jafari, C. and Thijsen, S. and Sotgiu, G. and Goletti, D. and Dominguez Benitez, J. A. and Losi, M. and Eberhardt, R. and Kirsten, D. and Kalsdorf, B. and Bossink, A. and Latorre, I. and Migliori, G. B. and Strassburg, A. and Winteroll, S. and Greinert, U. and Richeldi, L. and Ernst, M. and Lange, C. and Tuberculosis Network European, Trialsgroup	excluded	not reporting on new skin tests for tuberculosis infection
Burden of tuberculosis disease among adolescents in a rural cohort in Eastern Uganda	2013	BMC Infectious Diseases	13		349	Waako, J. and Verver, S. and Wajja, A. and Ssengooba, W. and Joloba, M. L. and Colebunders, R. and Musoke, P. and Mayanja-Kizza, H.	excluded	not reporting on new skin tests for tuberculosis infection
Can ELISpot replace the tuberculin skin test for latent tuberculosis?	2009	British Journal of Nursing	18	20	1248-54	Greveson, K.	excluded	not reporting on new skin tests for tuberculosis infection
Can we safely start biological therapy in rheumatic patients with prior history of active tuberculosis?	2013	Annals of the Rheumatic Diseases. Conference: Annual European Congress of Rheumatology of the European League Against Rheumatism, EULAR	72			Romao, V. C. and Saavedra, M. J. and Vieira-Sousa, E. and Costa, M. and Polido-Pereira, J. and Rodrigues, A. M. and Ramos, F. and Macieira, C. and Capela, S. and Resende, C. and Madruga Dias, J. and Ponte, C. and Campanilho-Marques, R. and Castro, A. and Furtado, C. and Fern and es, S. and Goncalves, M. J. and Pereira Da Silva, J. A. and Canhao, H. and Fonseca, J. E.	excluded	not reporting on new skin tests for tuberculosis infection
Carbon tetrachloride induced liver alterations in rats pretreated with N,N' diphenyl p phenylenediamine	1974	Biochemical Pharmacology	23	2	421-432	Comporti, M. and Benedetti, A. and Casini, A.	excluded	not reporting on new skin tests for tuberculosis infection
Care services for elderly people with dementia in rural China: a case study	2016	Bulletin of the World Health Organization	94	3	167-73	Wu, C. and Gao, L. and Chen, S. and Dong, H.	excluded	not reporting on new skin tests for tuberculosis infection
Case of diagnosis of disseminated tuberculosis in an infant with severe congenital heart disease. [Russian]	September	Pediatriya - Zhurnal im G.N		5	241-244	Yarovaya, Y. A. and Lozovskaya, M. E. and Noskova, O. M. and Vasilieva, E. B. and Klochkova, L. V. and Stepanov, G. A.	excluded	not reporting on new skin tests for tuberculosis infection
A case of erosive polyarthritis in a patient diagnosed with a suspicion of atypical mycobacteria	2013	Open Rheumatology Journal	7	1	64-66	Almoallim, H. and Alharbi, L. and Alshareef, Z. and Wali, G.	excluded	not reporting on new skin tests for tuberculosis infection
A case of tuberculosis in a patient on Efalizumab and Etanercept for treatment of refractory palmopustular psoriasis and psoriatic arthritis	February	Dermatology Online Journal	15	11		Kitamura, G. and Mehr, N. and Anderson, N. and Sirichotiratana, M.	excluded	not reporting on new skin tests for tuberculosis infection
Cattle husbandry in Ethiopia is a predominant factor affecting the pathology of bovine tuberculosis and gamma interferon responses to mycobacterial antigens	2006	Clinical & Vaccine Immunology: CVI	13	9	1030-6	Ameni, G. and Aseffa, A. and Engers, H. and Young, D. and Hewinson, G. and Vordermeier, M.	excluded	not reporting on new skin tests for tuberculosis infection
CCl4-induced increase of hepatocyte free arachidonate level: pathogenesis and contribution to cell death	1990	Chemico-Biological Interactions	74	1	195-206	Chiarpotto, E. and Biasi, F. and Comoglio, A. and Leonarduzzi, G. and Poli, G. and Dianzani, M. U.	excluded	not reporting on new skin tests for tuberculosis infection
CD4 T-cell cytokine correlates of diagnostic tests for latent tuberculous infection in HIV-1-infected subjects	2015	International Journal of Tuberculosis & Lung Disease	19	8	927-35	Van Epps, P. and Sridaran, S. and Aung, H. and Wilson, B. M. and Burant, C. J. and Nserko, M. and Mayanja-Kizza, H. and Betts, M. R. and Toossi, Z. and Canaday, D. H.	excluded	not reporting on new skin tests for tuberculosis infection
Cell proliferation and interferon-gamma response to recombinant MBP-3, NarL, MT-10.3, and 16 kDa Mycobacterium tuberculosis antigens in Brazilian tuberculosis patients	2006	Memorias do Instituto Oswaldo Cruz	101	8	857-61	Tavares, R. C. and Salgado, J. and Moreira, V. B. and Ferreira, M. A. and Mello, F. C. and Leung, J. A. and Singh, M. and Fonseca Lde, S. and Saad, M. H.	excluded	not reporting on new skin tests for tuberculosis infection
Cellular antioxidant and pro-oxidant actions of nitric oxide	1999	Free Radical Biology & Medicine	27	11	1357-66	Joshi, M. S. and Ponthier, J. L. and Lancaster, J. R., Jr.	excluded	not reporting on new skin tests for tuberculosis infection
Cellular immune responses to ESAT-6 discriminate between patients with pulmonary disease due to Mycobacterium avium complex and those with pulmonary disease due to Mycobacterium tuberculosis	1999	Clinical & Diagnostic Laboratory Immunology	6	4	606-9	Lein, A. D. and von Reyn, C. F. and Ravn, P. and Horsburgh, C. R., Jr. and Alex and er, L. N. and Andersen, P.	excluded	not reporting on new skin tests for tuberculosis infection
Cellular injury induced by oxidative stress is mediated through lysosomal damage	1995	Free Radical Biology & Medicine	19	5	565-74	Ollinger, K. and Brunk, U. T.	excluded	not reporting on new skin tests for tuberculosis infection
Cellular responses to MPT-51, GlcB and ESAT-6 among MDR-TB and active tuberculosis patients in Brazil	2008	Tuberculosis	88	5	474-81	de Araujo-Filho, J. A. and Vasconcelos, A. C., Jr. and Martins de Sousa, E. and Kipnis, A. and Ribeiro, E. and Junqueira-Kipnis, A. P.	excluded	not reporting on new skin tests for tuberculosis infection
Cephaloridine induces translocation of protein kinase C delta into mitochondria and enhances mitochondrial generation of free radicals in the kidney cortex of rats causing renal dysfunction	2005	Journal of Pharmacological Sciences	98	1	49-57	Kohda, Y. and Gemba, M.	excluded	not reporting on new skin tests for tuberculosis infection
Cephaloridine-induced biochemical changes and cytotoxicity in suspensions of rabbit isolated proximal tubules	1991	Toxicology & Applied Pharmacology	109	2	314-26	Rush, G. F. and Ponsler, G. D.	excluded	not reporting on new skin tests for tuberculosis infection
Ceroid lipopigment: A morphometric study on its breakdown	1985	Age	8	3	58-63	Spoerri, P. E. and Eins, S. and Kelley, K. and Armstrong, D.	excluded	not reporting on new skin tests for tuberculosis infection
Cervine T-lymphocyte growth factors and their measurement in tuberculosis	1991	Veterinary Immunology & Immunopathology	29	1	115-26	Buchan, G. S. and Grimmett, D. J. and Griffin, J. F.	excluded	not reporting on new skin tests for tuberculosis infection
The challenge of diagnosing tuberculosis and nontuberculous mycobacteria pulmonary disease in children	June	Pediatric Pulmonology	53		S60-S62	Gomez-Pastrana, D. and Aragon-Fern and ez, C. and Diaz-Colom, M. C.	excluded	not reporting on new skin tests for tuberculosis infection
The challenge of pediatric tuberculosis in face of new diagnostic techniques	May	Jornal de Pediatria	85	3	183-193	Sztajnbok, F. R. and Boechat, N. L. and Sztajnbok, D. C. N. and Ribeiro, S. B. and Oliveira, S. K. F. and Sant'Anna, C. C.	excluded	Not health economics analysis
The Challenging Evaluation of Patients with Severe Psoriasis for Latent Tuberculosis: An Important Indication for IGRA	2011	The Open Respiratory Medicine Journal	5		59-60	Katsenos, S. and Nikolopoulou, M. and Tsiouri, G. and Bassukas, I. D. and Constantopoulos, S. H.	excluded	not reporting on new skin tests for tuberculosis infection
Changes in electric properties of human breast cancer cells	2013	Journal of Membrane Biology	246	2	161-6	Dobrzynska, I. and Skrzydlewska, E. and Figaszewski, Z. A.	excluded	not reporting on new skin tests for tuberculosis infection
Changes in the lung in radiological studies in children with a positive tuberculin skin test	2017	European Respiratory Journal. Conference: European Respiratory Society International Congress, ERS	50			Gavrilov, P. and Starshinova, A. and Pribytok, X. and Sinitcina, A.	excluded	not reporting on new skin tests for tuberculosis infection
Characterisation of a whole blood transcriptional signature of subclinical tuberculosis identified by FDG-PET/CT in asymptomatic HIV-1 infected adults	2014	American Journal of Respiratory and Critical Care Medicine. Conference: American Thoracic Society International Conference, ATS	189			Esmail, H. and Lai, R. P. and Graham, C. M. and Oni, T. and Bangani, N. and Warwick, J. M. and Said-Hartley, Q. and Young, D. B. and Barry, C. E. and O'Garra, A. and Wilkinson, R. J.	excluded	not reporting on new skin tests for tuberculosis infection
Characteristic profile of antibody responses to PPD, ESAT-6, and CFP-10 of Mycobacterium tuberculosis in pulmonary tuberculosis suspected cases in Surabaya, Indonesia	2019	Brazilian Journal of Infectious Diseases	23	4	246-253	Dewi, Dnss and Mertaniasih, N. M. and Soedarsono and Ozeki, Y. and Artama, W. T. and Fihiruddin and Niki, M. and Tateishi, Y. and Ato, M. and Matsumoto, S.	excluded	not reporting on new skin tests for tuberculosis infection
[Characteristics of a diagnostic method for tuberculosis infection based on whole blood interferon-gamma assay]	2006	Kekkaku	81	11	681-6	Harada, N.	excluded	not reporting on new skin tests for tuberculosis infection
Characteristics predicting tuberculosis risk under tumor necrosis factor-alpha inhibitors: Report from a large multicenter cohort with high background prevalence	March	Journal of Rheumatology	43	3	524-529	Kisacik, B. and Pamuk, O. N. and Onat, A. M. and Erer, S. B. and Hatemi, G. and Ozguler, Y. and Pehlivan, Y. and Kilic, L. and Ertenli, I. and Can, M. and Direskeneli, H. and Keser, G. and Oksel, F. and Dalkilic, E. and Yilmaz, S. and Pay, S. and Balkarli, A. and Cobankara, V. and Cetin, G. Y. and Sayarlioglu, M. and Cefle, A. and Yazici, A. and Avci, A. B. and Terzioglu, E. and Ozbek, S. and Aka…	excluded	not reporting on new skin tests for tuberculosis infection
Characterization of 16-kDa major allergen with alpha-amylase inhibitor domain in tartary buckwheat seeds	2018	Molecular Immunology	94		121-130	Zheng, B. and Zhang, H. and Wang, L. and Guo, Y. and Chen, P.	excluded	not reporting on new skin tests for tuberculosis infection
Characterization of a novel potential peptide import system in Treponema denticola	2018	Microbial Pathogenesis	123		467-472	Asai, T. and Okamoto-Shibayama, K. and Kikuchi, Y. and Ishihara, K.	excluded	not reporting on new skin tests for tuberculosis infection
Characterization of staphylococci in urban wastewater treatment plants in Spain, with detection of methicillin resistant Staphylococcus aureus ST398	2016	Environmental Pollution	212		71-76	Gomez, P. and Lozano, C. and Benito, D. and Estepa, V. and Tenorio, C. and Zarazaga, M. and Torres, C.	excluded	not reporting on new skin tests for tuberculosis infection
Characterization of the delayed type hypersensitivity-inducing epitope of MPT64 from Mycobacterium tuberculosis	1997	Scandinavian Journal of Immunology	45	5	499-503	Oettinger, T. and Holm, A. and Haslov, K.	excluded	not reporting on new skin tests for tuberculosis infection
Characterization of the early antibody response in bovine tuberculosis: MPB83 is an early target with diagnostic potential	2001	Scandinavian Journal of Immunology	53	4	365-71	McNair, J. and Corbett, D. M. and Girvin, R. M. and Mackie, D. P. and Pollock, J. M.	excluded	not reporting on new skin tests for tuberculosis infection
Chemiluminescence associated with the oxidative metabolism of salicylic acid in rat liver microsomes	2002	Chemico-Biological Interactions	140	2	109-19	Doi, H. and Iwasaki, H. and Masubuchi, Y. and Nishigaki, R. and Horie, T.	excluded	not reporting on new skin tests for tuberculosis infection
Chiral bicyclic keto lactones: Determination of the absolute configuration by the study of chiroptical properties and chemical correlation	9	Tetrahedron Asymmetry	15	15	2405-2413	Stoncius, S. and Berg, U. and Butkus, E.	excluded	not reporting on new skin tests for tuberculosis infection
Cisplatin-induced lipid peroxidation and decrease of gluconeogenesis in rat kidney cortex: different effects of antioxidants and radical scavengers	1988	Toxicology	51	2	119-32	Hannemann, J. and Baumann, K.	excluded	not reporting on new skin tests for tuberculosis infection
Cisplatin-induced nephrotoxicity in vitro: increases in cytosolic calcium concentration and the inhibition of cytosolic and mitochondrial protein kinase C	1996	Toxicology Letters	89	1	2024-07-11	Zhang, J. G. and Lindup, W. E.	excluded	not reporting on new skin tests for tuberculosis infection
Clinical and economic outcomes of microinvasive glaucoma surgery (MIGS) with stents in patients with mild-to-moderate or refractory glaucoma in Spain	OctoberNovember	Value in Health	20		A580	Belda, J. and Patel, V. and Aceituno, S. and Cantu, M. and Gicquel, G. and Botteman, M. and Falvey, H.	excluded	not reporting on new skin tests for tuberculosis infection
Clinical and immune responses of tuberculosis patients treated with low-dose IL-2 and multidrug therapy	1995	Cytokines & Molecular Therapy	1	3	185-96	Johnson, B. J. and Ress, S. R. and Willcox, P. and Pati, B. P. and Lorgat, F. and Stead, P. and Saha, R. and Lukey, P. and Laochumroonvorapong, P. and Corral, L. and et al.	excluded	not reporting on new skin tests for tuberculosis infection
Clinical applicability of Quantiferon-TB-Gold testing in psoriasis patients during long-term anti-TNF-alpha treatment: A prospective, observational study	December	Journal of the European Academy of Dermatology and Venereology	26	12	1572-1576	Garcovich, S. and Ruggeri, A. and D'Agostino, M. and Ardito, F. and De Simone, C. and Delogu, G. and Fadda, G.	excluded	not reporting on new skin tests for tuberculosis infection
Clinical evaluation of a homemade enzyme-linked immunospot assay for the diagnosis of active tuberculosis in China	2011	Molecular Biotechnology	47	1	18-25	Wu, X. and Li, Q. and Liang, Y. and Yang, Y. and Zhang, J. and Liang, J. and Li, L. and Tang, F. and Wang, A.	excluded	not reporting on new skin tests for tuberculosis infection
Clinical evaluation of interferongamma release assay (IGRA) in patients with nontuberculous mycobacterial disease	2012	European Respiratory Journal. Conference: European Respiratory Society Annual Congress	40			Kobashi, Y. and Ikeda, M. and Mouri, K. and Obase, Y. and Oka, M.	excluded	not reporting on new skin tests for tuberculosis infection
Clinical evaluation of QuantiFERON TB-2G test in patients with healed pulmonary tuberculosis	2009	Journal of Infection & Chemotherapy	15	5	288-92	Kobashi, Y. and Shimizu, H. and Mouri, K. and Obase, Y. and Miyashita, N. and Oka, M.	excluded	not reporting on new skin tests for tuberculosis infection
Clinical evaluation of the recombinant 38 kDa protein of Mycobacterium tuberculosis	2008	Scandinavian Journal of Infectious Diseases	40	2	121-6	He, X. Y. and Luo, Y. A. and Zhang, X. G. and Liu, Y. D. and Wang, Z. Y. and Luo, F. Z. and Zhang, J. P. and Wang, Q. and Yan, S. M. and Wang, Y. J. and Ma, L. F. and Guo, J. and Dong, Y. J. and Huang, X. Y. and Zhuang, Y. H.	excluded	not reporting on new skin tests for tuberculosis infection
Clinical experience of QuantiFERON-TB Gold testing in patients with psoriasis treated with tumour necrosis factor blockers in Taiwan	March	British Journal of Dermatology	164	3	553-559	Chiu, H. Y. and Hsueh, P. R. and Tsai, T. F.	excluded	not reporting on new skin tests for tuberculosis infection
[Clinical immunology of tuberculosis]	1990	Kekkaku	65	9	591-601	Tsuyuguchi, I.	excluded	not reporting on new skin tests for tuberculosis infection
[Clinical manifestations of burnout]	2019	Zhurnal Nevrologii i Psikhiatrii Imeni S.S. Korsakova	119	1	14-16	Chutko, L. S. and Rozhkova, A. V. and Surushkina, S. Y. and Anisimova, T. I. and Didur, M. D.	excluded	not reporting on new skin tests for tuberculosis infection
Clinical outcomes of patients with takayasu arteritis on TNF a inhibitors: Response to treatment and latent tuberculosis infection in follow-up for 24 months	2019	Rheumatology	58			Ribeiro, S. and Ortega, M. and Prado, L. and Shinjo, S. and Pereira, R.	excluded	not reporting on new skin tests for tuberculosis infection
Clinical Predictors of Culture-confirmed Pulmonary Tuberculosis in Children in a High Tuberculosis and HIV Prevalence Area	2015	Pediatric Infectious Disease Journal	34	9	e206-10	Frigati, L. and Maskew, M. and Workman, L. and Munro, J. and Andronikou, S. and Nicol, M. P. and Zar, H. J.	excluded	not reporting on new skin tests for tuberculosis infection
[Clinical significance of different mycobacterial antigens in diagnosis of tuberculosis]	1999	Chung-Hua Chieh Ho Ho Hu Hsi Tsa Chih Chinese Journal of Tuberculosis & Respiratory Diseases	22	10	613-5	Gao, M. and Tian, M.	excluded	not reporting on new skin tests for tuberculosis infection
Clinical significance of T SPOT.TB assays in patients with suspected tuberculosis and healthy adults	2011	Chest. Conference: CHEST	140	4		Hyun, I. G. and Kim, C. H. and Jung, K. S.	excluded	not reporting on new skin tests for tuberculosis infection
Clinical trials of the new skin test Diaskintest for the diagnosis of tuberculosis. [Russian]	2009	Problemy tuberkuleza i boleznei legkikh		2	2016-11-01	Kiselev, V. I. and Baranovskii, P. M. and Rudykh, I. V. and Shuster, A. M. and Mart'ianov, V. A. and Mednikov, B. L. and Demin, A. V. and Aleks and rov, A. N. and Mushkin, A. I. and Levi, D. T. and Slogotskaia, L. V. and Ovsiankina, E. S. and Medunitsin, N. V. and Litvinov, V. I. and Perel'man, M. I. and Pal'tsev, M. A.	excluded	Not health economics analysis
Clinical usefulness of Elispot assay for diagnosis of tuberculosis in a Korean population	April	Clinical Microbiology and Infection	2		S545	Kim, H. and Kim, C. H. and Hur, M. and Park, M. and Song, W. and Kang, H. J. and Lee, K.	excluded	not reporting on new skin tests for tuberculosis infection
Clinical usefulness of QuantiFERON TB-2G test for the early diagnosis of pulmonary Mycobacterium kansasii disease	2009	Japanese Journal of Infectious Diseases	62	3	239-41	Kobashi, Y. and Mouri, K. and Miyashita, N. and Oka, M.	excluded	not reporting on new skin tests for tuberculosis infection
[Clinical usefulness of T-SPOT.TB test for the diagnosis of tuberculosis]	2010	Korean Journal Of Laboratory Medicine	30	2	171-7	Kim, H. S. and Kim, C. H. and Hur, M. and Hyun, I. G. and Park, M. J. and Song, W. and Park, J. Y. and Kang, H. J. and Lee, K. M.	excluded	not reporting on new skin tests for tuberculosis infection
Clinical utility of a T cell-based assay in the diagnosis of extrapulmonary tuberculosis	2009	Respirology	14	2	276-81	Kobashi, Y. and Mouri, K. and Yagi, S. and Obase, Y. and Miyashita, N. and Oka, M.	excluded	not reporting on new skin tests for tuberculosis infection
Clinical utility of the QuantiFERON TB-2G test for elderly patients with active tuberculosis	2008	Chest	133	5	1196-202	Kobashi, Y. and Mouri, K. and Yagi, S. and Obase, Y. and Miyashita, N. and Okimoto, N. and Matsushima, T. and Kageoka, T. and Oka, M.	excluded	not reporting on new skin tests for tuberculosis infection
Clinical value of interferon-gamma release assay in the diagnosis of active tuberculosis	August	Experimental and Therapeutic Medicine	18	2	1253-1257	Ai, L. and Feng, P. and Chen, D. and Chen, S. and Xu, H.	excluded	not reporting on new skin tests for tuberculosis infection
Clinical, immunological, and epidemiological importance of antituberculosis T cell responses in HIV-infected Africans	2007	Clinical Infectious Diseases	44	12	1639-46	Rangaka, M. X. and Diwakar, L. and Seldon, R. and van Cutsem, G. and Meintjes, G. A. and Morroni, C. and Mouton, P. and Shey, M. S. and Maartens, G. and Wilkinson, K. A. and Wilkinson, R. J.	excluded	not reporting on new skin tests for tuberculosis infection
A clinical-epidemiological characteristic of mycobacteriosis in two subjects of the russian federation. [Russian]	2020	Infektsionnye Bolezni	18	1	35-42	Beloborodova, E. N. and Zimina, V. N. and Degtyareva, S. Y. and Gizatullina, F. B. and Volchenkov, G. V. and Fesenko, O. V.	excluded	not reporting on new skin tests for tuberculosis infection
Clonal analysis of the T-cell response to in vivo expressed Mycobacterium tuberculosis protein Rv2034, using a CD154 expression based T-cell cloning method	2014	PLoS ONE [Electronic Resource]	9	6	e99203	Comm and eur, S. and Coppola, M. and Dijkman, K. and Friggen, A. H. and van Meijgaarden, K. E. and van den Eeden, S. J. and Wilson, L. and van der Ploeg-van Schip, J. J. and Franken, K. L. and Geluk, A. and Ottenhoff, T. H.	excluded	not reporting on new skin tests for tuberculosis infection
Cloning and expression of recombinant MPB70 protein antigen from Mycobacterium bovis BCG for diagnosis of tuberculosis	2004	Egyptian Journal of Immunology/Egyptian Association of Immunologists	11	2	2024-09-21	Soliman, Y. A. and Ghonim, M. and Nasr, E. A. and Mousse, I. and Ebiary, E. A. and Selim, S. A.	excluded	not reporting on new skin tests for tuberculosis infection
Cloning of a Mycobacterium tuberculosis gene encoding a purifed protein derivative protein that elicits strong tuberculosis-specific delayed-type hypersensitivity	2000	Journal of Infectious Diseases	182	1	224-33	Coler, R. N. and Skeiky, Y. A. and Ovendale, P. J. and Vedvick, T. S. and Gervassi, L. and Guderian, J. and Jen, S. and Reed, S. G. and Campos-Neto, A.	excluded	not reporting on new skin tests for tuberculosis infection
Cloning of the gene encoding a protective Mycobacterium tuberculosis secreted protein detected in vivo during the initial phases of the infectious process	2005	Journal of Immunology	175	8	5298-305	Mukherjee, S. and Kashino, S. S. and Zhang, Y. and Daifalla, N. and Rodrigues, V., Jr. and Reed, S. G. and Campos-Neto, A.	excluded	not reporting on new skin tests for tuberculosis infection
Cloning, expression and purification of 10 kd culture filtrared protein (CFP-10) of Mycobacterium tuberculosis	18	African Journal of Biotechnology	8	16	3916-3920	Yousefi, F. and Sankian, M. and Moghadam, M. and Farshadzadeh, Z. and Gholoubi, A. and Zarif, R. and Naderinasab, M. and Ghazvini, K. and Varasteh, A.	excluded	not reporting on new skin tests for tuberculosis infection
Close contact interferon-gamma response to the new PstS1<sub>(285-374)</sub>:CPF10: a preliminary 1-year follow-up study	2017	BMC Research Notes	10	1	59	de Araujo, L. S. and de Barbara Moreira da Silva Lins, N. and Leung, J. A. and Mello, F. C. and Saad, M. H.	excluded	Not health economics analysis
CMS membranes from PBI/PI blends: Temperature effect on gas transport and separation performance	1	Journal of Membrane Science	597	117703		Perez-Francisco, J. M. and Santiago-Garcia, J. L. and Loria-Bastarrachea, M. I. and Paul, D. R. and Freeman, B. D. and Aguilar-Vega, M.	excluded	not reporting on new skin tests for tuberculosis infection
Cocaine-induced biochemical changes and cytotoxicity in hepatocytes isolated from both mice and rats	1988	Chemico-Biological Interactions	67	1	95-104	Donnelly, D. A. and Boyer, C. S. and Petersen, D. R. and Ross, D.	excluded	not reporting on new skin tests for tuberculosis infection
Combination of cytokine responses indicative of latent TB and active TB in Malawian adults	2013	PLoS ONE [Electronic Resource]	8	11	e79742	Hur, Y. G. and Gorak-Stolinska, P. and Ben-Smith, A. and Lalor, M. K. and Chaguluka, S. and Dacombe, R. and Doherty, T. M. and Ottenhoff, T. H. and Dockrell, H. M. and Crampin, A. C.	excluded	not reporting on new skin tests for tuberculosis infection
Combination of isoniazid for latent tuberculosis with traditional and/or biologic disease modifying anti-rheumatic drugs is well tolerated in patients with rheumatic diseases	October	Arthritis and Rheumatism	10		S702-S703	Cooray, D. and Waraich, S. A. and Phan, A. and Moran, R. C. and Karpouzas, G. A.	excluded	not reporting on new skin tests for tuberculosis infection
Combinatorial use of antibodies to secreted mycobacterial proteins in a host immune system-independent test for tuberculosis	2001	Journal of Clinical Microbiology	39	7	2418-24	L and owski, C. P. and Godfrey, H. P. and Bentley-Hibbert, S. I. and Liu, X. and Huang, Z. and Sepulveda, R. and Huygen, K. and Gennaro, M. L. and Moy, F. H. and Lesley, S. A. and Haak-Frendscho, M.	excluded	not reporting on new skin tests for tuberculosis infection
Combined phenotypical and functional analysis of M. Tuberculosis specific immunity for diagnosing active infection and risk assessment in latently infected individuals	2014	European Respiratory Journal. Conference: European Respiratory Society Annual Congress	44			Dirks, J. and Fousse, M. and Sester, U. and Sester, M.	excluded	not reporting on new skin tests for tuberculosis infection
Combined use of a TST and the T-SPOT.TB assay for latent tuberculosis infection diagnosis before anti-TNF-alpha treatment	October	International Journal of Tuberculosis and Lung Disease	16	10	1300-1306	Jung, Y. J. and Lyu, J. and Yoo, B. and Lee, C. K. and Kim, Y. G. and Yang, S. K. and Byeon, J. S. and Kim, K. J. and Ye, B. D. and Lee, K. H. and Lee, S. D. and Kim, W. S. and Kim, D. S. and Shim, T. S.	excluded	not reporting on new skin tests for tuberculosis infection
Comparative effects of alpha-tocopherol, DPPD and other antioxidants on muscular dystrophy in guinea pig	1957	Proceedings of the Society for Experimental Biology & Medicine	95	2	263-5	Shull, R. and Alfin-Slater, R. B. and Deuel, H. J., Jr. and Ershoff, B. H.	excluded	not reporting on new skin tests for tuberculosis infection
Comparative Evaluation in Cattle of Inflammatory Skin Reactions Induced by Tuberculin and Defined Antigen Skin Test Reagents	January	Journal of Comparative Pathology	174		175	Sanchez-Cordon, P. J. and Floyd, T. and Jones, G. and Spiropoulos, J. and Vordermeier, M. and Konold, T. and Nunez, A.	excluded	not reporting on new skin tests for tuberculosis infection
A comparative evaluation of recombinant Mycobacterium tuberculosis ESAT6-CFP10 and PPD as the antigenic reagents for skin test in guinea pigs. [Chinese]	December	Chinese Journal of Microbiology and Immunology (China)	33	12	911-915	Du, W. X. and Chen, B. W. and Lu, J. B. and Deng, H. Q. and Shen, X. B. and Su, C. and Yang, L. and Wang, G. Z.	excluded	not reporting on new skin tests for tuberculosis infection
[Comparative performance of QuantiFERON( R)-TB Gold IT versus tuberculin skin test among contact investigations for latent tuberculosis infection]	2011	Medicina Clinica	137	7	289-96	Delgado Naranjo, J. and Castells Carrillo, C. and Garcia Calabuig, M. A. and Saez Lopez, I. and en representacion del Grupo de Trabajo para el estudio de los, Igras en Bizkaia y Araba	excluded	not reporting on new skin tests for tuberculosis infection
Comparative performance of QuantiFERON-TB Gold versus skin test with tuberculosis recombinant allergen (Diaskintest) among patients with suspected pulmonary tuberculosis in Russia	2019	International Journal of Infectious Diseases	86		18-24	Nikitina, I. Y. and Karpina, N. L. and Kasimceva, O. V. and Gergert, V. Y. and Ergeshov, A. and Lyadova, I. V.	excluded	Not health economics analysis
Comparative Photophysical Study of Differently Substituted Cinnamaldehyde-Based Chalcones: From Intramolecular Charge Transfer to Fluorogenic Solvent Selectivity	2019	Journal of Physical Chemistry A Molecules, Spectroscopy, Kinetics, Environment & General Theory	123	30	6411-6419	Bhattacharyya, A. and Makhal, S. C. and Guchhait, N.	excluded	not reporting on new skin tests for tuberculosis infection
Comparative results of skin testing using the preparation with recombinant proteins CFP-10-ESAT-6 and interferongamma release assay in tuberculosis in children	November	Allergy: European Journal of Allergy and Clinical Immunology	96		104-105	Slogotskaya, L. and Litvinov, V. and Ivanova, D. and Kochetkov, Y. and Ovsyankina, E. and Seltsovsky, P. and Koudlay, D. and Nikolenko, N. and Filippov, A.	excluded	not reporting on new skin tests for tuberculosis infection
Comparative results of skin testing using tuberculosis allergen recombinant (CFP-10-ESAT-6) and QuantiFERON-GIT in children and adolescents with TB infection	2014	European Respiratory Journal. Conference: European Respiratory Society Annual Congress	44			Slogotskaya, L. and Bogorodskaya, E. and Sentchichina, O. and Ivanova, D. and Litvinov, V. and Seltsovsky, P. and Kudlay, D. and Nikolenko, N. and Kulikovskaya, N. and Vaneeva, T.	excluded	not reporting on new skin tests for tuberculosis infection
Comparative results of the QuantiFERON laboratory test with a skin test containing the recombinant protein CFP-10-ESAT-6 and a Mantoux test with 2 TE in children with chronic non-specific lung diseases and tuberculosis	2020	European Respiratory Journal. Conference: European Respiratory Society International Congress, ERS	56			Nakonechnaya, S. and Aksenova, V. and Mizernitsky, Y.	excluded	not reporting on new skin tests for tuberculosis infection
Comparative sensitivity of the test with tuberculosis recombinant allergen, containing ESAT6-CFP10 protein, and Mantoux test with 2 TU PPD-L in newly diagnosed tuberculosis children and adolescents in Moscow	2018	PLoS ONE [Electronic Resource]	13	12	e0208705	Slogotskaya, L. and Bogorodskaya, E. and Ivanova, D. and Sevostyanova, T.	excluded	Not health economics analysis
Comparative studies on the mechanisms of paraquat and 1-methyl-4-phenylpyridine (MPP+) cytotoxicity	1986	Biochemical & Biophysical Research Communications	137	1	303-9	Di Monte, D. and S and y, M. S. and Ekstrom, G. and Smith, M. T.	excluded	not reporting on new skin tests for tuberculosis infection
Comparative study of aryl hydrocarbon receptor ligand activities of six chemicals in vitro and in vivo	2008	Archives of Toxicology	82	1	2024-11-05	Sugihara, K. and Okayama, T. and Kitamura, S. and Yamashita, K. and Yasuda, M. and Miyairi, S. and Minobe, Y. and Ohta, S.	excluded	not reporting on new skin tests for tuberculosis infection
Comparative study on dynamics of antioxidative action of alpha-tocopheryl hydroquinone, ubiquinol, and alpha-tocopherol against lipid peroxidation	1999	Free Radical Biology & Medicine	27	3	334-46	Shi, H. and Noguchi, N. and Niki, E.	excluded	not reporting on new skin tests for tuberculosis infection
Comparing recombinant MPB70/SahH and native 20-kDa protein for detecting bovine tuberculosis using ELISA	2020	Journal of Veterinary Medical Science	82	11	1631-1638	Cho, Y. S. and Lee, S. E. and Woo, J. T. and Oh, J. and Choi, H. W. and Kwon, J. H. and Kim, J. T. and Ha, G. and Jung, S.	excluded	not reporting on new skin tests for tuberculosis infection
Comparison of a commercial and an in-house T cell-based assay for the diagnosis of Mycobacterium tuberculosis infection	2007	New Microbiologica	30	3	291-4	Mantegani, P. and Piana, F. and Galli, L. and Scarpellini, P. and Codecasa, L. and Lazzarin, A. and Cirillo, D. and Fortis, C.	excluded	not reporting on new skin tests for tuberculosis infection
Comparison of a new ESAT-6/CFP-10 peptide-based gamma interferon assay and a tuberculin skin test for tuberculosis screening in a moderate-risk population	2006	Clinical & Vaccine Immunology: CVI	13	1	53-8	Porsa, E. and Cheng, L. and Seale, M. M. and Delclos, G. L. and Ma, X. and Reich, R. and Musser, J. M. and Graviss, E. A.	excluded	Not health economics analysis
Comparison of a tuberculin interferon-gamma assay with the tuberculin skin test in high-risk adults: effect of human immunodeficiency virus infection	1997	Journal of Infectious Diseases	176	1	144-50	Converse, P. J. and Jones, S. L. and Astemborski, J. and Vlahov, D. and Graham, N. M.	excluded	not reporting on new skin tests for tuberculosis infection
Comparison of a whole blood interferon-gamma assay with tuberculin skin testing for the detection of tuberculosis infection in hospitalized children in rural India	2007	Journal of Infection	54	3	267-76	Dogra, S. and Narang, P. and Mendiratta, D. K. and Chaturvedi, P. and Reingold, A. L. and Colford, J. M., Jr. and Riley, L. W. and Pai, M.	excluded	not reporting on new skin tests for tuberculosis infection
Comparison of acid/base status in conscious and anaesthetized rats during acute hypothermia	1993	Pflugers Archiv - European Journal of Physiology	424	5	416-22	Alfaro, V. and Palacios, L.	excluded	not reporting on new skin tests for tuberculosis infection
Comparison of an ESAT-6/CFP-10 peptide-based enzyme-linked immunospot assay to a tuberculin skin test for screening of a population at moderate risk of contracting tuberculosis	2007	Clinical & Vaccine Immunology: CVI	14	6	714-9	Porsa, E. and Cheng, L. and Graviss, E. A.	excluded	not reporting on new skin tests for tuberculosis infection
Comparison of an in-house and a commercial RD1-based ELISPOT-IFN-gamma assay for the diagnosis of Mycobacterium tuberculosis infection	2006	Clinical Medicine & Research	4	4	266-72	Mantegani, P. and Piana, F. and Codecasa, L. and Galli, L. and Scarpellini, P. and Lazzarin, A. and Cirillo, D. and Fortis, C.	excluded	not reporting on new skin tests for tuberculosis infection
Comparison of an interferon-gamma release assay with tuberculin skin testing in HIV-infected individuals	2007	American Journal of Respiratory & Critical Care Medicine	175	7	737-42	Luetkemeyer, A. F. and Charlebois, E. D. and Flores, L. L. and Bangsberg, D. R. and Deeks, S. G. and Martin, J. N. and Havlir, D. V.	excluded	not reporting on new skin tests for tuberculosis infection
Comparison of IFN-gamma responses to mycobacterial antigens as markers of response to BCG vaccination	January	Tuberculosis	88	1	31-38	Weir, R. E. and Fine, P. E. M. and Floyd, S. and Stenson, S. and Stanley, C. and Branson, K. and Britton, W. J. and Huygen, K. and Singh, M. and Black, G. F. and Dockrell, H. M.	excluded	not reporting on new skin tests for tuberculosis infection
Comparison of in vitro-specific blood tests with tuberculin skin test for diagnosis of latent tuberculosis before anti-TNF therapy	2007	Annals of the Rheumatic Diseases	66	12	1610-5	Sellam, J. and Hamdi, H. and Roy, C. and Baron, G. and Lemann, M. and Puechal, X. and Breban, M. and Berenbaum, F. and Humbert, M. and Weldingh, K. and Salmon, D. and Ravaud, P. and Emilie, D. and Mariette, X. and Group, Ratio Study	excluded	not reporting on new skin tests for tuberculosis infection
Comparison of Interferon-Gamma Release Assay Versus Tuberculin Skin Test for Tuberculosis Screening in Inflammatory Bowel Disease	April	Gastroenterology	136	4	1453-1455	Aberra, F. N.	excluded	not reporting on new skin tests for tuberculosis infection
[Comparison of interferon-gamma whole blood assay with tuberculin skin test for the diagnosis of tuberculosis infection in tuberculosis contacts]	2007	Mikrobiyoloji Bulteni	41	2	193-202	Ozturk, N. and Surucuoglu, S. and Ozkutuk, N. and Gazi, H. and Akcali, S. and Koroglu, G. and Cicek, C.	excluded	not reporting on new skin tests for tuberculosis infection
A comparison of intradermal test with recombinant tuberculosis allergen (diaskintest) with other immunologic tests in the diagnosis of tuberculosis infection	2018	International Journal of Mycobacteriology	7	1	32-39	Starshinova, A. and Zhuravlev, V. and Dovgaluk, I. and Panteleev, A. and Manina, V. and Zinchenko, U. and Istomina, E. and Pavlova, M. and Yablonskiy, P.	excluded	Not health economics analysis
[The comparison of laboratory tests Quantiferon, Tubinferon and Diaskintest in children with tuberculosis infection.]	2016	Klinicheskaia Laboratornaia Diagnostika	61	12	838-842	Losovskaya, M. E. and Belushkov, V. V. and Gurina, O. P. and Dementyeva, E. A. and Shibakova, N. D. and Vasilyeva, E. B. and Klochkova, L. V.	excluded	Not health economics analysis
Comparison of latent tuberculosis infection screening strategies before tumor necrosis factor inhibitor treatment in inflammatory arthritis: IGRA-alone versus combination of TST and IGRA	July	PLoS ONE	13			Jeong, D. H. and Kang, J. and Jung, Y. J. and Yoo, B. and Lee, C. K. and Kim, Y. G. and Hong, S. and Shim, T. S. and Jo, K. W.	excluded	not reporting on new skin tests for tuberculosis infection
[Comparison of new and old tests for the diagnosis of latent tuberculosis infection (quantiferon and TST)]	2011	Lijecnicki Vjesnik	133	11	396-402	Milotic, D. M. and Popovic-Grle, S. and Katalinic-Jankovic, V. and Simunovic, A.	excluded	Not health economics analysis
Comparison of screening procedures for Mycobacterium tuberculosis infection among patients with inflammatory diseases	September	Journal of Rheumatology	36	9	1876-1884	Soborg, B. and Ruhwald, M. and Hetl and , M. L. and Jacobsen, S. and Andersen, A. B. and Milman, N. and Thomsen, V. O. and Jensen, D. V. and Koch, A. and Wohlfahrt, J. and Ravn, P.	excluded	not reporting on new skin tests for tuberculosis infection
Comparison of single and dual latent tuberculosis screening strategies before biologic and targeted therapy in patients with rheumatic diseases: A retrospective cohort study	April	Hong Kong Medical Journal	26	2	111-119	Tang, I. and So, H. and Luk, L. and Wong, V. and Pang, S. and Lao, V. and Yip, R.	excluded	not reporting on new skin tests for tuberculosis infection
Comparison of skin test and in vitro interferon 7 test with recombinant Mycobacterium tuberculosis 11kDa protein. [Chinese]	20	Chinese Journal of Biologicals	28	11	1183-1186	Du, W. X. and Cui, Y. J. and Lu, J. B. and Yang, X. M. and Yang, L. and Ding, M. and Shen, X. B. and Su, C. and Wang, G. Z.	excluded	not reporting on new skin tests for tuberculosis infection
Comparison of T-cell interferon-gamma release assays for Mycobacterium tuberculosis-specific antigens in patients with active and latent tuberculosis	2010	Lung	188	4	283-7	Kobashi, Y. and Shimizu, H. and Ohue, Y. and Mouri, K. and Obase, Y. and Miyashita, N. and Oka, M.	excluded	Not health economics analysis
Comparison of the efficiencies of several natural and synthetic antioxidants in aqueous sodium dodecyl sulfate micelle solutions	Mar	Journal of the American Chemical Society	110	7	2224-2229	Pryor, W. A. and Strickl and , T. and Church, D. F.	excluded	not reporting on new skin tests for tuberculosis infection
Comparison of the immunological activity of five defined antigens from Mycobacterium tuberculosis in seven inbred guinea pig strains. The 38-kDa antigen is immunodominant	1990	Scandinavian Journal of Immunology	31	4	503-14	Haslov, K. and Andersen, A. B. and Ljungqvist, L. and Weis Bentzon, M.	excluded	not reporting on new skin tests for tuberculosis infection
Comparison of the outcomes between total eversion and conventional triangulating stapling technique in cervical esophagogastric anastomosis after esophagectomy: a propensity score-matched analysis	2021	Esophagus	18	3	475-481	Takahashi, K. and Watanabe, M. and Ushida, Y. and Kanie, Y. and Kozuki, R. and Toihata, T. and Otake, R. and Kanamori, J. and Okamura, A. and Imamura, Y. and Mine, S.	excluded	not reporting on new skin tests for tuberculosis infection
Comparison of the QuantiFERON-TB Gold In-Tube test with the tuberculin skin test for detecting latent tuberculosis infection in hemodialysis patients	2010	Transplant Infectious Disease	12	2	98-105	Seyhan, E. C. and Sokucu, S. and Altin, S. and Gunluoglu, G. and Trablus, S. and Yilmaz, D. and Koksalan, O. K. and Issever, H.	excluded	not reporting on new skin tests for tuberculosis infection
Comparison of the tuberculin skin test and Quanti-FERON-TB Gold In-Tube (QFT-G) test for the diagnosis of latent tuberculosis infection in dialysis patients	June	Journal of Infection and Public Health	6	3	166-172	Al Jahdali, H. and Ahmed, A. E. and Balkhy, H. H. and Baharoon, S. and Al Hejaili, F. F. and Hajeer, A. and Memish, Z. and Binsalih, S. and Al Sayyari, A. A.	excluded	not reporting on new skin tests for tuberculosis infection
Comparison of T-Spot.TB and tuberculin skin test among silicotic patients	2008	European Respiratory Journal	31	2	266-72	Leung, C. C. and Yam, W. C. and Yew, W. W. and Ho, P. L. and Tam, C. M. and Law, W. S. and Wong, M. Y. and Leung, M. and Tsui, D.	excluded	not reporting on new skin tests for tuberculosis infection
Comparison of tuberculin skin test and a specific T-cell-based test, T-Spot.TB, for the diagnosis of latent tuberculosis infection	2007	Journal of International Medical Research	35	5	696-703	Ozekinci, T. and Ozbek, E. and Celik, Y.	excluded	not reporting on new skin tests for tuberculosis infection
Comparison of tuberculin skin test and in-vitro interferon gamma release tests in diagnosis of tuberculosis in children with household tuberculosis contact	2014	European Respiratory Journal. Conference: European Respiratory Society Annual Congress	44			Karabacak, H. A. and Yilmaz, O. and Tuglu, I. and Taneli, F. and Surucuoglu, S. and Toprak Kanik, E. and Ozkutuk, N. and Gozukara, C. and Ozkut, M. M. and Turkeli, A. and Yuksel, H.	excluded	not reporting on new skin tests for tuberculosis infection
Comparison of tuberculin skin test and new specific blood test in tuberculosis contacts	2004	American Journal of Respiratory & Critical Care Medicine	170	1	65-9	Brock, I. and Weldingh, K. and Lillebaek, T. and Follmann, F. and Andersen, P.	excluded	Not health economics analysis
Comparison of tuberculin skin test and Quantiferon-TB Gold In-Tube assay in young male patients with pulmonary tuberculosis	2011	Turkiye Klinikleri Journal of Medical Sciences	31	3	534-540	Ciftci, F. and Sezer, O. and Kaya, H. and Tozkoparan, E. and Bozkanat, E. and Deniz, O. and Caliskan, T. and Kartaloglua, Z.	excluded	not reporting on new skin tests for tuberculosis infection
Comparison of tuberculin skin testing and in vitro interferon-gamma release assay test for diagnosis of latent tuberculosis in children	2013	Turkiye Klinikleri Journal of Medical Sciences	33	6	1402-1407	Cagan Appak, Y. and Appak, O. and Anal, O. and Esen, N. and Arslansoyu Camlar, S. and Makay, B. and Unsal, S. E.	excluded	not reporting on new skin tests for tuberculosis infection
Comparison of tuberculin skin testing and QuantiFERON-TB Gold-In Tube test in health care workers	2011	Tuberkuloz ve Toraks	59	1	43-7	Caglayan, V. and Ak, O. and Dabak, G. and Damadoglu, E. and Ketenci, B. and Ozdemir, M. and Ozer, S. and Saygi, A.	excluded	not reporting on new skin tests for tuberculosis infection
Comparison of tuberculin test and Diaskintest in the diagnosis of tuberculosis in children	2013	European Respiratory Journal. Conference: European Respiratory Society Annual Congress	42			Korneva, N. and Starshinova, A. and Ovchinnikova, J. and Dovgaliuk, I. and Yablonskiy, P.	excluded	Not health economics analysis
Comparison of two commercially available gamma interferon blood tests for immunodiagnosis of tuberculosis	2008	Clinical & Vaccine Immunology: CVI	15	1	168-71	Dominguez, J. and Ruiz-Manzano, J. and De Souza-Galvao, M. and Latorre, I. and Mila, C. and Blanco, S. and Jimenez, M. A. and Prat, C. and Lacoma, A. and Altet, N. and Ausina, V.	excluded	not reporting on new skin tests for tuberculosis infection
Comparison of two interferon-gamma assays and tuberculin skin test for tracing tuberculosis contacts	2007	American Journal of Respiratory & Critical Care Medicine	175	6	618-27	Arend, S. M. and Thijsen, S. F. and Leyten, E. M. and Bouwman, J. J. and Franken, W. P. and Koster, B. F. and Cobelens, F. G. and van Houte, A. J. and Bossink, A. W.	excluded	not reporting on new skin tests for tuberculosis infection
Comparison of whole blood gamma interferon assay and tuberculin skin testing in tuberculosis contacts	November	Respirology	4		71	Ketenci, A. and Caglar, E. and Ortakoylu, G. and Bahadir, A.	excluded	not reporting on new skin tests for tuberculosis infection
The complete individual genome of a female Crohn's disease patient - What can you learn?	May	Gastroenterology	1		S90	Franke, A. and Kuehbacher, T. and Nikolaus, S. and Rosenstiel, P. C. and Schreiber, S.	excluded	not reporting on new skin tests for tuberculosis infection
Comprehensive quantitative and qualitative liquid chromatography-radioisotope-mass spectrometry analysis for safety testing of tolbutamide metabolites without standard samples	2011	Journal of Pharmaceutical Sciences	100	9	4024-36	Tozuka, Z. and Aoyama, S. and Nozawa, K. and Akita, S. and Oh-Hara, T. and Adachi, Y. and Ninomiya, S.	excluded	not reporting on new skin tests for tuberculosis infection
Concordance between IFNgamma gene +874 A/T polymorphism and interferon-gamma expression in a TB-endemic indigenous setting	2017	Revista da Sociedade Brasileira de Medicina Tropical	50	2	199-207	Araujo, Z. and Palacios, A. and Biomon, R. and Rivas-Santiago, B. and Serrano, C. J. and Enciso-Moreno, L. and Lopez-Ramos, J. E. and Wide, A. and Jimenez, J. C. and de Larrea, C. F. and Enciso-Moreno, J. A.	excluded	not reporting on new skin tests for tuberculosis infection
Concordance between the QuantiFERON-TB Gold In-Tube and Tuberculin Test for the Diagnosis of Latent Tuberculosis Infection in Patients with Rheumatic Diseases	October	Arthritis and Rheumatology	72		190-191	Perales, C. P. and Rocher, A. Q. and Garcia, E. G. and De La Rubia Navarro, M. and Rodriguez, S. L. and Mazario, R. G. and Gil, J. J. F. and Esc and ell, C. A. and Cortes, J. I. and Verdejo, I. C. and Puig, L. G. and Cordellat, I. M. and Albuixech, R. N. and Rodriguez, J. E. O. and Sanjuan, F. M. O. and Bernabeu, E. V. and Herranz, C. N. and Olmos, I. C. and Ivorra, J. A. R.	excluded	not reporting on new skin tests for tuberculosis infection
Concordance between the tuberculin skin test and interferon gamma release assay (IGRA) for diagnosing latent tuberculosis infection in patients with systemic lupus erythematosus and patient characteristics associated with an indeterminate IGRA	1	Lupus	25	12	1341-1348	Cho, H. and Kim, Y. W. and Suh, C. H. and Jung, J. Y. and Um, Y. J. and Jung, J. H. and Kim, H. A.	excluded	not reporting on new skin tests for tuberculosis infection
Congenital pulmonary tuberculosis in twins	2014	American Journal of Respiratory and Critical Care Medicine. Conference: American Thoracic Society International Conference, ATS	189			Castro, M. and Amirav, I. and Majaesic, C.	excluded	not reporting on new skin tests for tuberculosis infection
Consensus Document on Prevention and Treatment of Tuberculosis in Patients for Biological Treatment	January	Archivos de Bronconeumologia	52	1	36-45	Mir Viladrich, I. and Dauden Tello, E. and Solano-Lopez, G. and Lopez Longo, F. J. and Taxonera Samso, C. and Sanchez Martinez, P. and Martinez Lacasa, X. and Garcia Gasalla, M. and Dorca Sargatal, J. and Arias-Guillen, M. and Garcia Garcia, J. M.	excluded	not reporting on new skin tests for tuberculosis infection
Constitutive expression of a vitamin D 1-hydroxylase in a myelomonocytic cell line: a model for studying 1,25-dihydroxyvitamin D production in vitro	1990	Journal of Bone & Mineral Research	5	12	1265-9	Adams, J. S. and Beeker, T. G. and Hongo, T. and Clemens, T. L.	excluded	not reporting on new skin tests for tuberculosis infection
Contribution of a IFN-gamma assay in contact tracing for tuberculosis in a low-incidence, high immigration area	2008	Swiss Medical Weekly	138	39	585-93	Janssens, J. P. and Roux-Lombard, P. and Perneger, T. and Metzger, M. and Vivien, R. and Rochat, T.	excluded	not reporting on new skin tests for tuberculosis infection
Contribution of dppA to urease activity in Helicobacter pylori 26695	2005	Helicobacter	10	5	416-23	Davis, G. S. and Mobley, H. L.	excluded	not reporting on new skin tests for tuberculosis infection
Conversion of Tuberculosis Screening Tests During Biologic Therapy Among Veteran Patient Population With Rheumatic Disease	1	ACR Open Rheumatology	1	9	542-545	Pattanaik, D. and Gupta, S. and Islam, S. and Singhal, K. and Raza, S.	excluded	not reporting on new skin tests for tuberculosis infection
The conversion rate of tubercolosis screening tests during biological therapies in patients with rheumatoid arthritis	June	Annals of the Rheumatic Diseases	2		668	Cuomo, G. and D'Abrosca, V. and Russo, B. and Valentini, G.	excluded	not reporting on new skin tests for tuberculosis infection
The conversion rate of tuberculosis screening tests during biological therapies in patients with rheumatoid arthritis	1	Clinical Rheumatology	36	2	457-461	Cuomo, G. and D'Abrsca, V. and Iacono, D. and Pantano, I.	excluded	not reporting on new skin tests for tuberculosis infection
Correlation between the response to Mycobacterium tuberculosis antigens and the tuberculin skin test in patients with rheumatoid arthritis in Colombia	2013	Biomedica	33	2	226-32	Lopez, Y. and Vargas, F. and Velasquez, M. and Ortiz, C. and Rodriguez, L. M. and Paris, S. and Garcia, L. F. and Baena, A. and Vasquez, G.	excluded	not reporting on new skin tests for tuberculosis infection
Correlation between the tuberculin skin test and T-SPOT.TB in patients with suspected tuberculosis infection: A pilot study	2019	Experimental & Therapeutic Medicine	18	3	2250-2254	Yang, J. and Kong, W. and Xv, N. and Huang, X. and Chen, X.	excluded	not reporting on new skin tests for tuberculosis infection
Cost effectiveness of interferon gamma release assays vs. tuberculin skin tests in healthcare workers	2011	American Journal of Infection Control. Conference: 38th Annual Educational Conference and International Meeting of the Association for Professionals in Infection Control and Epidemiology, Inc., APIC	39	5	E125-E126	Bricker, T. B.	excluded	not reporting on new skin tests for tuberculosis infection
Cost-effectiveness analysis of diagnostics of tuberculosis infection in the russian federation with the use of tuberculous recombinant allergen	November	Value in Health	19		A694	Holownia, M. and Solodun, I. and Bashlakova, E. and Ermolaeva, T. and Davydovskaya, M. and Evdoshenko, E.	excluded	not reporting on new skin tests for tuberculosis infection
Cost-effectiveness of newer technologies for the diagnosis of Mycobacterium tuberculosis infection in Brazilian people living with HIV	2020	Scientific Reports	10	1	21823	Steffen, R. E. and Pinto, M. and Kritski, A. and Trajman, A.	Included			unit costs/icer	LG, KA	2021-09-01
Cost-effectiveness of risk-based breast cancer screening programme, China	2018	Bulletin of the World Health Organization	96	8	568-577	Sun, L. and Legood, R. and Sadique, Z. and Dos-Santos-Silva, I. and Yang, L.	excluded	not reporting on new skin tests for tuberculosis infection
Cough aerosol cultures of mycobacterium tuberculosis predict quantitative IGRA readouts in household contacts of pulmonary TB patients in Brazil	2017	American Journal of Respiratory and Critical Care Medicine. Conference: American Thoracic Society International Conference, ATS	195			Acuna-Villaorduna, C. J. and Schmidt-Castellani, L. G. and White, L. and Fennelly, K. P. and Marques-Rodrigues, P. and Palaci, M. and Gaeddert, M. and Ellner, J. J. and Dietze, R. and Jones-Lopez, E. C.	excluded	not reporting on new skin tests for tuberculosis infection
CRE ballon dilatation of colonic tubercular strictures: Long-term follow up	November	Indian Journal of Gastroenterology	1		A119	Solanki, K.	excluded	not reporting on new skin tests for tuberculosis infection
Cross reactive immune responses in cattle arising from exposure to Mycobacterium bovis and non-tuberculous mycobacteria	2018	Preventive Veterinary Medicine	152		16-22	Jenkins, A. O. and Gormley, E. and Gcebe, N. and Fosgate, G. T. and Conan, A. and Aagaard, C. and Michel, A. L. and Rutten, Vpmg	excluded	not reporting on new skin tests for tuberculosis infection
C-Tb skin test to diagnose Mycobacterium tuberculosis infection in children and HIV-infected adults: A phase 3 trial	2018	PLoS ONE [Electronic Resource]	13	9	e0204554	Aggerbeck, H. and Ruhwald, M. and Hoff, S. T. and Borregaard, B. and Hellstrom, E. and Malahleha, M. and Siebert, M. and Gani, M. and Seopela, V. and Diacon, A. and Lourens, M. and Andersen, P. and Dheda, K.	excluded	Not health economics analysis
C-Tb: a latent tuberculosis skin test for the 21st century?	2017	The Lancet Respiratory Medicine	5	4	236-237	Abubakar, I. and Jackson, C. and Rangaka, M. X.	excluded	Not health economics analysis
Current findings, challenges and novel approaches in human genetic susceptibility to tuberculosis	2010	Tuberculosis	90	2	71-83	Moller, M. and Hoal, E. G.	excluded	not reporting on new skin tests for tuberculosis infection
Current status and progress of specific laboratory examination methods of active tuberculosis infection diagnosis	2018	Nano Biomedicine and Engineering	10	1	79-86	Chen, X. and Wang, K. and Li, H. and Hong, L. and He, J.	excluded	not reporting on new skin tests for tuberculosis infection
Current status and progress on diagnostic methods for tuberculosis of digestive system. [Chinese]	November	Chinese Journal of Gastroenterology	17	11	692-695	Yang, L. and Wang, Q.	excluded	not reporting on new skin tests for tuberculosis infection
Cytokine expression profiles in HIV-infected women preceding tuberculosis (WIHS project w08012)	October	Cytokine	52		93	Fern and ez-Botran, R. and Zhang, J. and Brock, G. and Appana, S. and Plankey, M. and Young, M. and Herold, B. and Durkin, H. and Villacres, M. C. and Greenblatt, R. M. and French, A. and Golub, J. and Bordon, J.	excluded	not reporting on new skin tests for tuberculosis infection
Cytokine responses and progression to active tuberculosis in HIV-1-infected Ugandans: a prospective study	2004	Transactions of the Royal Society of Tropical Medicine & Hygiene	98	11	660-70	Elliott, A. M. and Hodsdon, W. S. and Kyosiimire, J. and Quigley, M. A. and Nakiyingi, J. S. and Namujju, P. B. and Watera, C. and French, N. and Gilks, C. F. and Dockrell, H. M. and Whitworth, J. A.	excluded	not reporting on new skin tests for tuberculosis infection
Cytotoxicity of food preservatives in cultured rat hepatocytes loaded with linolenic acid	1997	Toxicology	120	1	29-36	Sugihara, N. and Shimomichi, K. and Furuno, K.	excluded	not reporting on new skin tests for tuberculosis infection
Decrease in Mycobacterium tuberculosis specific immune responses in patients with untreated psoriasis living in a tuberculosis endemic area	2010	Archives of Dermatological Research	302	4	255-62	Silva, L. C. and Silveira, G. G. and Arnone, M. and Romiti, R. and Geluk, A. and Franken, K. C. and Duarte, A. J. and Takahashi, M. D. and Benard, G.	excluded	not reporting on new skin tests for tuberculosis infection
A defined antigen skin test for the diagnosis of bovine tuberculosis	2019	Science Advances	5	7	eaax4899	Srinivasan, S. and Jones, G. and Veerasami, M. and Steinbach, S. and Holder, T. and Zewude, A. and Fromsa, A. and Ameni, G. and Easterling, L. and Bakker, D. and Juleff, N. and Gifford, G. and Hewinson, R. G. and Vordermeier, H. M. and Kapur, V.	excluded	not reporting on new skin tests for tuberculosis infection
A Defined Antigen Skin Test That Enables Implementation of BCG Vaccination for Control of Bovine Tuberculosis: Proof of Concept	2020	Frontiers in Veterinary Science	7		391	Srinivasan, S. and Subramanian, S. and Shankar Balakrishnan, S. and Ramaiyan Selvaraju, K. and Manomohan, V. and Selladurai, S. and Jothivelu, M. and K and asamy, S. and Gopal, D. R. and Kathaperumal, K. and Conlan, A. J. K. and Veerasami, M. and Bakker, D. and Vordermeier, M. and Kapur, V.	excluded	not reporting on new skin tests for tuberculosis infection
Defining latent and/or disseminated active tuberculous infection with TST, Quantiferon gold and multisite cultures in TNFi exposed individuals	2010	Arthritis and Rheumatism	10		699	Cooray, D. and Louie, J. S. and Moran, R. C. and Karpouzas, G. A.	excluded	not reporting on new skin tests for tuberculosis infection
Definition of purified enzyme-linked immunosorbent assay antigens from the culture filtrate protein of Mycobacterium bovis by proteomic analysis	2009	Journal of Immunoassay & Immunochemistry	30	3	291-304	Cho, Y. S. and Lee, S. E. and Ko, Y. J. and Cho, D. and Lee, H. S. and Hwang, I. and Nam, H. and Heo, E. and Kim, J. M. and Jung, S.	excluded	not reporting on new skin tests for tuberculosis infection
[Delayed type hypersensitivity responses to recombinant mycobacterial antigen 38,000 in guinea pigs sensitized to Mycobacterium tuberculosis]	2000	Chung-Hua Chieh Ho Ho Hu Hsi Tsa Chih Chinese Journal of Tuberculosis & Respiratory Diseases	23	3	161-3	He, X. and Zhuang, Y. and Zhang, X.	excluded	not reporting on new skin tests for tuberculosis infection
Delayed-type hypersensitivity responses to ESAT-6 and MPT64 from Mycobacterium tuberculosis in the guinea pig	1998	Infection & Immunity	66	7	3454-6	Elhay, M. J. and Oettinger, T. and Andersen, P.	excluded	not reporting on new skin tests for tuberculosis infection
Design and optimization of a recombinant system for large-scale production of the MPT64 antigen from Mycobacterium tuberculosis	2006	Protein Expression & Purification	46	1	64-72	Geisbrecht, B. V. and Nikonenko, B. and Samala, R. and Nakamura, R. and Nacy, C. A. and Sacksteder, K. A.	excluded	not reporting on new skin tests for tuberculosis infection
Design of unsymmetrical azo initiators to increase radical generation efficiency in low-density lipoproteins	2000	Free Radical Research	33	6	705-18	Culbertson, S. M. and Porter, N. A.	excluded	not reporting on new skin tests for tuberculosis infection
Detecting a low prevalence of latent tuberculosis among health care workers in Denmark detected by M. tuberculosis specific IFN-gamma whole-blood test	2007	Scandinavian Journal of Infectious Diseases	39	6	554-9	Soborg, B. and Andersen, A. B. and Larsen, H. K. and Weldingh, K. and Andersen, P. and Kofoed, K. and Ravn, P.	excluded	not reporting on new skin tests for tuberculosis infection
Detecting latent tuberculosis infection during anti-tumour necrosis factor therapy	2011	Clinical and Experimental Rheumatology	29	5	790-794	Ringrose, J. S. and Sanche, S. E. and Taylor-Gjevre, R. M.	excluded	not reporting on new skin tests for tuberculosis infection
Detection and diagnosis of mycobac terium tuberculosis	November	Expert Review of Anti-Infective Therapy	7	9	1099-1108	Al-Zamel, F. A.	excluded	not reporting on new skin tests for tuberculosis infection
Detection and differential diagnosis of tuberculosis in patients of the pulmonary department with community-acquired pneumonia and chronic obstructive pulmonary disease. [Russian]	2020	Pulmonologiya	30	3	305-311	Dubrovskaya, I. I. and Bagisheva, N. V. and Mordyk, A. V. and Nebesnaya, E. Y. and Bakhshieva, L. I.	excluded	not reporting on new skin tests for tuberculosis infection
Detection by flow cytometry of ESAT-6- and PPD-specific circulating CD4+ T lymphocytes as a diagnostic tool for tuberculosis	2007	International Archives of Allergy & Immunology	143	1	2024-09-01	Cosmi, L. and Maggi, L. and Santarlasci, V. and Liotta, F. and Frosali, F. and Angeli, R. and Mazzetti, M. and Vultaggio, A. and Matucci, A. and Maggi, E. and Romagnani, S. and Annunziato, F.	excluded	not reporting on new skin tests for tuberculosis infection
Detection of active tuberculosis infection by T cell responses to early-secreted antigenic target 6-kDa protein and culture filtrate protein 10	2000	Journal of Infectious Diseases	181	5	1850-4	Arend, S. M. and Andersen, P. and van Meijgaarden, K. E. and Skjot, R. L. and Subronto, Y. W. and van Dissel, J. T. and Ottenhoff, T. H.	excluded	not reporting on new skin tests for tuberculosis infection
Detection of bovine tuberculosis in herds with different disease prevalence and influence of paratuberculosis infection on PPDB and ESAT-6/CFP10 specificity	2010	Preventive Veterinary Medicine	96	3	161-9	Aagaard, C. and Govaerts, M. and Meikle, V. and Gutierrez-Pabello, J. A. and McNair, J. and Andersen, P. and Suarez-Guemes, F. and Pollock, J. and Espitia, C. and Cataldi, A.	excluded	not reporting on new skin tests for tuberculosis infection
Detection of early secretory antigenic target-6 antibody for diagnosis of tuberculosis in non-human primates	2003	Comparative Medicine	53	6	602-6	Kanaujia, G. V. and Garcia, M. A. and Bouley, D. M. and Peters, R. and Gennaro, M. L.	excluded	not reporting on new skin tests for tuberculosis infection
Detection of latent tuberculosis in immunosuppressed patients with autoimmune diseases: performance of a Mycobacterium tuberculosis antigen-specific interferon gamma assay	2008	Annals of the Rheumatic Diseases	67	1	84-90	Matulis, G. and Juni, P. and Villiger, P. M. and Gadola, S. D.	excluded	not reporting on new skin tests for tuberculosis infection
Detection of Mycobacterium tuberculosis infection in chacma baboons (Papio ursinus) using the QuantiFERON-TB Gold (In-Tube) assay	2009	Journal of Medical Primatology	38	6	411-417	Parsons, S. D. C. and Gous, T. A. and Warren, R. M. and De Villiers, C. and Seier, J. V. and van Helden, P. D.	excluded	not reporting on new skin tests for tuberculosis infection
Detection of Mycobacterium-specific interferon-gamma-producing human T lymphocytes by flow cytometry	2000	Apmis	108	1	57-66	Tilley, P. A. G. and Menon, J. N.	excluded	not reporting on new skin tests for tuberculosis infection
Detection of natural infection with Mycobacterium intracellulare in healthy wild-caught Chacma baboons (Papio ursinus) by ESAT-6 and CFP-10 IFN-gamma ELISPOT tests following a tuberculosis outbreak	2008	BMC Microbiology	8		27	Chege, G. K. and Warren, R. M. and Gey van Pittius, N. C. and Burgers, W. A. and Wilkinson, R. J. and Shephard, E. G. and Williamson, A. L.	excluded	not reporting on new skin tests for tuberculosis infection
Detection of proliferative responses to ESAT-6 and CFP-10 by FASCIA assay for diagnosis of Mycobacterium tuberculosis infection	2011	Journal of Immunological Methods	370	1	55-64	Borgstrom, E. and Andersen, P. and Andersson, L. and Jul and er, I. and Kallenius, G. and Maeurer, M. and Norrby, M. and Rosenkr and s, I. and Tecleab, T. and Bruchfeld, J. and Gaines, H.	excluded	not reporting on new skin tests for tuberculosis infection
Detection of RD(Rio) strain of Mycobacterium tuberculosis in tapirs (Tapirus terrestris) from a zoo in Brazil	2012	Journal of Zoo & Wildlife Medicine	43	4	872-5	Murakami, P. S. and Monego, F. and Ho, J. L. and Gibson, A. and Javorouski, M. L. and Bonat, M. and Lacerda, O. and Brockelt, S. R. and Biesdorf, S. M. and Nakatani, S. M. and Riediger, I. N. and Fuverki, R. B. and Biava, J. S. and Vieira, R. F. and do Santos, A. P. and de Barros Filho, I. R. and Biondo, A. W.	excluded	not reporting on new skin tests for tuberculosis infection
[Detection of Tuberculosis and Tactics for Following up Tuberculosis Risk Group Subjects, by Using Diaskintest R (Recombinant Tuberculosis Antigen)]	2010	Tuberkulez I Bolezni Legkih		2	2024-09-13	Anonymous	excluded	Not health economics analysis
Detection of tuberculosis in HIV-infected children using an enzyme-linked immunospot assay	2009	AIDS	23	8	961-969	Davies, M. A. and Connell, T. and Johannisen, C. and Wood, K. and Pienaar, S. and Wilkinson, K. A. and Wilkinson, R. J. and Zar, H. J. and Eley, B. and Beatty, D. and Curtis, N. and Nicol, M. P.	excluded	not reporting on new skin tests for tuberculosis infection
[Detection of tuberculosis infection using a whole blood interferon gamma assay in a contact investigation--evaluation using quantiFERon TB-2G]	2005	Kekkaku	80	8	557-64	Miyashita, H. and Higuchi, K. and Higashiyama, N. and Oki, S. and Harada, N. and Sekiya, Y. and Shishido, S. and Mori, T.	excluded	not reporting on new skin tests for tuberculosis infection
Detection of volatile organic compounds in cattle caturally infected with Mycobacterium bovis	2012	European Respiratory Journal. Conference: European Respiratory Society Annual Congress	40			Peled, N. and Koslow, M. and Ryan, J. and Haick, H.	excluded	not reporting on new skin tests for tuberculosis infection
Determination of ammonia based on the electrochemical oxidation of N,N'-diphenyl-1,4-phenylenediamine in propylene carbonate	2007	Analytical Sciences	23	11	1317-20	Ji, X. and Compton, R. G.	excluded	not reporting on new skin tests for tuberculosis infection
Determination of anti-Mycobacterium tuberculosisIgM and IgG antibodies in individuals in contact with patients with active tuberculosis	August	European Journal of Immunology	46		617	Arce-Mendoza, A. Y. and Vazquez-Marmolejo, A. V. and Cantu-Trevino, M. P. and Ramirez-Vega, J. A. and Rosas-Taraco, A. G. and Limon-Flores, A. Y.	excluded	not reporting on new skin tests for tuberculosis infection
Determination of cephalexin in compound cephalexin capsules by flow injection analysis. [Chinese]	May	Chinese Pharmaceutical Journal	31	5	297-298	Liu, Z. and Yuan, B. and Fu, G.	excluded	not reporting on new skin tests for tuberculosis infection
Determination of decisional cut-off values for the optimal diagnosis of bovine tuberculosis with a modified IFNgamma assay (Bovigam R) in a low prevalence area in France	2011	Veterinary Microbiology	151	1	60-7	Faye, S. and Moyen, J. L. and Gares, H. and Benet, J. J. and Garin-Bastuji, B. and Boschiroli, M. L.	excluded	not reporting on new skin tests for tuberculosis infection
Determination of threshold stimulation index for IGRAS using ESAT-6 and CFP-10 antigens for bovine TB Diagnostics in India	October	International Journal of Pharma and Bio Sciences	3	4	740-749	Bhavani, V. J. and Veerasami, M. and Ch and ran, D. and Das, D.	excluded	not reporting on new skin tests for tuberculosis infection
Determination of tuberculin skin test for isoniazid prophylaxis in BCG vaccinated children who are using anti-TNF agents for rheumatologic diseases	1	Pediatric Pulmonology	55	10	2689-2696	Kilinc, A. A. and Onal, P. and Oztosun, B. and Yildiz, M. and Adrovic, A. and Sahin, S. and Barut, K. and Cokugras, H. and Kasapcopur, O.	excluded	not reporting on new skin tests for tuberculosis infection
Determining Mycobacterium tuberculosis Infection among BCG-Immunised Ugandan Children by T-SPOT.TB and Tuberculin Skin Testing	15	PLoS ONE	7			Nkurunungi, G. and Lutangira, J. E. and Lule, S. A. and Akurut, H. and Kizindo, R. and Fitchett, J. R. and Kizito, D. and Sebina, I. and Muhangi, L. and Webb, E. L. and Cose, S. and Elliott, A. M.	excluded	not reporting on new skin tests for tuberculosis infection
Determining the Latent Tuberculosis Infection by IFN - gamma Elispot Assay in Healthcare Workers From University Hospitals of Shiraz, South West of Iran	2013	Iranian Red Crescent Medical Journal	15	6	477-82	Taheri, M. and Bazrafkan, H. and Habibagahi, M.	excluded	not reporting on new skin tests for tuberculosis infection
Developing an epitope-driven tuberculosis (TB) vaccine	2005	Vaccine	23	17	2121-31	De Groot, A. S. and McMurry, J. and Marcon, L. and Franco, J. and Rivera, D. and Kutzler, M. and Weiner, D. and Martin, B.	excluded	not reporting on new skin tests for tuberculosis infection
Development and Evaluation of a Serological Assay for the Diagnosis of Tuberculosis in Alpacas and Llamas	2018	Frontiers in Veterinary Science	5		189	Infantes-Lorenzo, J. A. and Whitehead, C. E. and Moreno, I. and Bezos, J. and Roy, A. and Dominguez, L. and Dominguez, M. and Salguero, F. J.	excluded	not reporting on new skin tests for tuberculosis infection
Development and evaluation of an enzyme-linked immunosorbent assay for use in the detection of bovine tuberculosis in cattle	2011	Clinical & Vaccine Immunology: CVI	18	11	1882-8	Waters, W. R. and Buddle, B. M. and Vordermeier, H. M. and Gormley, E. and Palmer, M. V. and Thacker, T. C. and Bannantine, J. P. and Stabel, J. R. and Linscott, R. and Martel, E. and Milian, F. and Foshaug, W. and Lawrence, J. C.	excluded	not reporting on new skin tests for tuberculosis infection
Development and evaluation of an interferon gamma assay for the diagnosis of tuberculosis in red deer experimentally infected with Mycobacterium bovis	2017	BMC Veterinary Research [Electronic Resource]	13	1	341	Risalde, M. A. and Thomas, J. and Sevilla, I. and Serrano, M. and Ortiz, J. A. and Garrido, J. and Dominguez, M. and Dominguez, L. and Gortazar, C. and Ruiz-Fons, J. F.	excluded	not reporting on new skin tests for tuberculosis infection
Development of a diagnostic compatible BCG vaccine against Bovine tuberculosis	2019	Scientific Reports	9	1	17791	Ch and ran, A. and Williams, K. and Mendum, T. and Stewart, G. and Clark, S. and Zadi, S. and Lanni, F. and McLeod, N. and Williams, A. and Villarreal-Ramos, B. and Vordermeier, M. and Maroudam, V. and Prasad, A. and Bharti, N. and Banerjee, R. and Manjari Kasibhatla, S. and McFadden, J.	excluded	not reporting on new skin tests for tuberculosis infection
Development of a flow cytometry assay for bovine interleukin-2 and its preliminary application in bovine tuberculosis detection	2020	Veterinary Immunology & Immunopathology	228		110112	Xia, A. and Xu, Z. and Hu, T. and Li, X. and Zhu, Z. and Chen, X. and Jiao, X.	excluded	not reporting on new skin tests for tuberculosis infection
Development of a human gamma interferon enzyme immunoassay and comparison with tuberculin skin testing for detection of Mycobacterium tuberculosis infection	1998	Clinical & Diagnostic Laboratory Immunology	5	4	531-6	Desem, N. and Jones, S. L.	excluded	not reporting on new skin tests for tuberculosis infection
Development of a lateral flow immunochromatography test for the rapid detection of bovine tuberculosis	2021	Journal of Immunological Methods	491		112941	Alonso, N. and Griffa, N. and Moyano, R. D. and Mon, M. L. and Colombatti Olivieri, M. A. and Bar and iaran, S. and Vivot, M. M. and Fiorini, G. and Canal, A. M. and Santangelo, M. P. and Singh, M. and Romano, M. I.	excluded	not reporting on new skin tests for tuberculosis infection
Development of a serological test for tuberculosis. Problems and potential	1994	Tropical & Geographical Medicine	46	5	275-9	Verbon, A.	excluded	not reporting on new skin tests for tuberculosis infection
Development of a skin test for bovine tuberculosis for differentiating infected from vaccinated animals	2010	Journal of Clinical Microbiology	48	9	3176-81	Whelan, A. O. and Clifford, D. and Upadhyay, B. and Breadon, E. L. and McNair, J. and Hewinson, G. R. and Vordermeier, M. H.	excluded	not reporting on new skin tests for tuberculosis infection
Development of an improved ESAT-6 and CFP-10 peptide-based cytokine flow cytometric assay for bovine tuberculosis	2015	Comparative Immunology, Microbiology & Infectious Diseases	42		2024-07-01	Elnaggar and El-Naggar, M. M. and Abdellrazeq, G. S. and Sester, M. and Khaliel, S. A. and Singh, M. and Torky, H. A. and Davis, W. C.	excluded	not reporting on new skin tests for tuberculosis infection
Development of reverse transcriptase polymerase chain reaction based interferon gamma release assay to detect mycobacterium tuberculosis infection	October	Clinical Chemistry	1		A170	Kim, S. and Kim, Y. and Cho, J. and Hong, S. and Cho, S. and Kim, T. and Lee, H.	excluded	not reporting on new skin tests for tuberculosis infection
Development of synthetic biodegradable microparticulate vaccines: A roller coaster story	August	Expert Review of Vaccines	6	4	471-474	Johansen, P. and Martinez Gomez, J. M. and G and er, B.	excluded	not reporting on new skin tests for tuberculosis infection
Diagnosing Childhood Tuberculosis: Traditional and Innovative Modalities	March	Current Problems in Pediatric and Adolescent Health Care	39	3	61-88	Lighter, J. and Rigaud, M.	excluded	not reporting on new skin tests for tuberculosis infection
Diagnosis and management of latent tuberculosis	2016	Current Opinion in Infectious Diseases	29	2	205-211	Turetz, M. L. and Ma, K. C.	excluded	not reporting on new skin tests for tuberculosis infection
Diagnosis for Latent Tuberculosis Infection: New Alternatives	10	Frontiers in Immunology	11	2006		Carranza, C. and Pedraza-Sanchez, S. and de Oyarzabal-Mendez, E. and Torres, M.	excluded	Not health economics analysis
Diagnosis of alpha mannosidosis after incidental finding of foamy cells on surgical specimen	January	Molecular Genetics and Metabolism	120		S140	Wigby, K. and Barea, J. and Bird, L. and Feigenbaum, A. and Barshop, B.	excluded	not reporting on new skin tests for tuberculosis infection
Diagnosis of caprine tuberculosis using ESAT-6/ CFP-10 peptides in persistenly infected herds	January	Journal of Comparative Pathology	146		69	Buendia, A. J. and Navarro, J. A. and Salinas, J. and Vordermeier, H. M. and Aranaz, A. and Bezos, J. and Penafiel-Verdu, C. and Ortega, N. and Hewinson, R. G. and Sanchez, J.	excluded	not reporting on new skin tests for tuberculosis infection
Diagnosis of Latent Mycobacterium tuberculosis Infection in the Era of Interferon Gamma Release Assays	1	Clinical Microbiology Newsletter	40	17	139-144	McCormick-Baw, C. and Hollaway, R. and Cavuoti, D.	excluded	not reporting on new skin tests for tuberculosis infection
Diagnosis of latent Mycobacterium tuberculosis infection: Is the demise of the Mantoux test imminent?	December	Expert Review of Anti-Infective Therapy	3	6	981-993	Rothel, J. S. and Andersen, P.	excluded	not reporting on new skin tests for tuberculosis infection
Diagnosis of latent tuberculosis by ELISPOT assay and tuberculin skin test	2016	Medecine et Maladies Infectieuses	46	3	150-3	Du, F. and Zhang, Z. and Gao, T. and Liu, Z. and Jia, H. and Xing, A. and Du, B. and Sun, Q. and Cao, T. and Zhang, Z.	excluded	not reporting on new skin tests for tuberculosis infection
The diagnosis of latent tuberculosis infection (LTBI): currently available tests, future developments, and perspectives to eliminate tuberculosis (TB)	2020	Medicina del Lavoro	111	3	170-183	Zellweger, J. P. and Sotgiu, G. and Corradi, M. and Dur and o, P.	excluded	not reporting on new skin tests for tuberculosis infection
Diagnosis of latent tuberculosis infection before initiation of anti-tumor necrosis factor therapy using both tuberculin skin test and QuantiFERON-TB Gold In Tube assay	1	Scandinavian Journal of Infectious Diseases	46	11	763-769	Kim, H. C. and Jo, K. W. and Jung, Y. J. and Yoo, B. and Lee, C. K. and Kim, Y. G. and Yang, S. K. and Byeon, J. S. and Kim, K. J. and Ye, B. D. and Shim, T. S.	excluded	not reporting on new skin tests for tuberculosis infection
[Diagnosis of latent tuberculosis infection in 2007: the tuberculin skin test or specific interferon-gamma?]	2007	Revue de Medecine Interne	28	3	147-50	Heym, B. and Chinet, T.	excluded	not reporting on new skin tests for tuberculosis infection
The diagnosis of latent tuberculosis infection in children with new immunologic tests	2013	European Respiratory Journal. Conference: European Respiratory Society Annual Congress	42			Starshinova, A. and Dovgaliuk, I. and Korneva, N. and Yakunova, O. and Yablonskiy, P.	excluded	Not health economics analysis
Diagnosis of latent tuberculosis infection: the potential role of new technologies	2006	Respiratory Medicine	100	12	2098-106	Kunst, H.	excluded	Not health economics analysis
Diagnosis of Mycobacterium tuberculosis infection using ESAT-6 and intracellular cytokine cytometry	2005	Clinical & Experimental Immunology	142	1	132-9	Hughes, A. J. and Hutchinson, P. and Gooding, T. and Freezer, N. J. and Holdsworth, S. R. and Johnson, P. D.	excluded	not reporting on new skin tests for tuberculosis infection
Diagnosis of Mycobacterium tuberculosis infection using ex-vivo interferon-gamma assay. [Korean]	May	Tuberculosis and Respiratory Diseases	60	5	497-509	Lee, J. Y. and Shim, T. S.	excluded	not reporting on new skin tests for tuberculosis infection
Diagnosis of tuberculosis [2] (multiple letters)	14	Lancet	361	9374	2081-2082	Wood, P. R. and Jones, S. L. and Agadi, S. and Bothamley, G. and Lalvani, A. and Ewer, K. and Bryant, G. and Monk, P. and Radford, A. J. and Rothel, J. S.	excluded	not reporting on new skin tests for tuberculosis infection
Diagnosis of tuberculosis infection in health care workers. Comparison of tuberculin skin test with QuantiFERON TB Gold In-Tube	May	Clinical Microbiology and Infection	4		S809	Perez Escolano, E. and Gutierrez, J. and Menor, E. M. and Lopez, M. I. and Bernal, C. and Alados Arboledas, J. C. and Lopez-Prieto, M. D.	excluded	not reporting on new skin tests for tuberculosis infection
Diagnosis of tuberculosis: available technologies, limitations, and possibilities	2003	Journal of Clinical Laboratory Analysis	17	5	155-63	Garg, S. K. and Tiwari, R. P. and Tiwari, D. and Singh, R. and Malhotra, D. and Ramnani, V. K. and Prasad, G. B. and Ch and ra, R. and Fraziano, M. and Colizzi, V. and Bisen, P. S.	excluded	not reporting on new skin tests for tuberculosis infection
Diagnosis of tuberculous uveitis: clinical application of an interferon-gamma release assay	2009	Ophthalmology	116	7	1391-6	Ang, M. and Htoon, H. M. and Chee, S. P.	excluded	not reporting on new skin tests for tuberculosis infection
Diagnostic accuracy of combinations of serological biomarkers for identifying clinical tuberculosis	2018	Journal of Infection in Developing Countries	12	6	429-441	Araujo, Z. and Macias-Segura, N. and Lopez-Ramos, J. E. and De Waard, J. H. and Vanegas, M. and Patarroyo, M. A. and Salgado, A. and Enciso-Moreno, J. A.	excluded	not reporting on new skin tests for tuberculosis infection
Diagnostic and clinical implications of response to tuberculin in two ethnically distinct populations from Peru and Cambodia	2004	International Journal of Tuberculosis & Lung Disease	8	8	982-7	Delgado, J. C. and Quinones-Berrocal, J. and Thim, S. and Mir and a, L. F. and Goldfeld, A. E.	excluded	not reporting on new skin tests for tuberculosis infection
Diagnostic and management challenges for childhood tuberculosis in the era of HIV	2007	Journal of Infectious Diseases	196		S76-85	Marais, B. J. and Graham, S. M. and Cotton, M. F. and Beyers, N.	excluded	not reporting on new skin tests for tuberculosis infection
Diagnostic dilemmas in childhood TB - PPD and beyond	2010	Paediatric Respiratory Reviews	1		S56-S57	Singh, V.	excluded	not reporting on new skin tests for tuberculosis infection
Diagnostic efficiency diaskintest and quantiferon test in comparison with the mantoux test for active tuberculosis in children in Belarus	2019	European Respiratory Journal. Conference: 29th International Congress of the European Respiratory Society, ERS. Madrid Spain	54			Kryvasheyeva, Z. and Morozkina, N. and Zhurkin, D. and Nykolenko, N.	excluded	Not health economics analysis
Diagnostic efficiency of abattoir meat inspection service in Ethiopia to detect carcasses infected with Mycobacterium bovis: implications for public health	2010	BMC Public Health	10		462	Biffa, D. and Bogale, A. and Skjerve, E.	excluded	not reporting on new skin tests for tuberculosis infection
Diagnostic implications of antigen-induced gamma interferon production by blood leukocytes from Mycobacterium bovis-infected reindeer (Rangifer tarandus)	2006	Clinical & Vaccine Immunology: CVI	13	1	37-44	Waters, W. R. and Palmer, M. V. and Slaughter, R. E. and Jones, S. L. and Pitzer, J. E. and Minion, F. C.	excluded	not reporting on new skin tests for tuberculosis infection
Diagnostic usefulness of a T-cell based assay for extrapulmonary tuberculosis	2007	Archives of Internal Medicine	167	20	2255-9	Kim, S. H. and Choi, S. J. and Kim, H. B. and Kim, N. J. and Oh, M. D. and Choe, K. W.	excluded	not reporting on new skin tests for tuberculosis infection
Diagnostic usefulness of a T-cell-based assay for extrapulmonary tuberculosis in immunocompromised patients	2009	American Journal of Medicine	122	2	189-95	Kim, S. H. and Song, K. H. and Choi, S. J. and Kim, H. B. and Kim, N. J. and Oh, M. D. and Choe, K. W.	excluded	not reporting on new skin tests for tuberculosis infection
Diagnostic usefulness of a T-cell-based assay for osteoarticular tuberculosis	2010	Journal of Infection	61	3	228-34	Cho, O. H. and Park, S. J. and Park, K. H. and Chong, Y. P. and Sung, H. and Kim, M. N. and Lee, S. O. and Choi, S. H. and Woo, J. H. and Kim, Y. S. and Kim, S. H.	excluded	not reporting on new skin tests for tuberculosis infection
Diagnostic usefulness of a T-cell-based assay in patients with miliary tuberculosis compared with those with lymph node tuberculosis	2013	Clinical Infectious Diseases	56	2	e26-9	Lee, Y. M. and Park, K. H. and Kim, S. M. and Park, S. J. and Lee, S. O. and Choi, S. H. and Kim, Y. S. and Woo, J. H. and Kim, S. H.	excluded	not reporting on new skin tests for tuberculosis infection
Diagnostic value of enzyme-linked immunospot assay using CFP10/ESAT6 fusion protein as antigen in spinal tuberculosis	2015	Chung-Kuo i Hsueh Ko Hsueh Yuan Hsueh Pao Acta Academiae Medicinae Sinicae	37	1	44-9	Yuan, K. and Liang, D. and Wu, X. Q. and Yao, Z. S. and Jin, D. X. and Yang, Z. D. and Zhang, S. C. and Ding, J. Y. and Jiang, X. B. and Chen, J. T.	excluded	not reporting on new skin tests for tuberculosis infection
Diagnostic value of specific immune complexes in detection of active tuberculosis infection. [Russian]	2019	Medical Immunology (Russia)	21	2	269-278	Starshinova, A. A. and Istomina, E. V. and Zinchenko Yu, S. and Filatov, M. V. and L and a, S. B. and Burdakov, V. S. and Belyaeva, E. N. and Nazarenko, M. M. and Sapozhnikova, N. V. and Yablonkiy, P. K.	excluded	not reporting on new skin tests for tuberculosis infection
Diagnostic value of the interferon-gamma release assay for tuberculosis infection in patients with Behcet's disease	15	BMC Infectious Diseases	19	323		Wu, X. and Chen, P. and Wei, W. and Zhou, M. and Li, C. and Liu, J. and Zhao, L. and Zhang, L. and Zhao, Y. and Zeng, X. and Liu, X. and Zheng, W.	excluded	not reporting on new skin tests for tuberculosis infection
DIASKINTEST as a screening metod at the mass child health examination for tuberculosis in Russia	2011	European Respiratory Journal. Conference: European Respiratory Society Annual Congress	38			Aksenova, V.	excluded	Not health economics analysis
Diaskintest at patients after successful treatment of lung tuberculosis	2017	European Respiratory Journal. Conference: European Respiratory Society International Congress, ERS	50			Balasaniantc, G. and Skotnikova, N.	excluded	Not health economics analysis
Diaskintest for children and teenagers screening on the tuberculous infection: accesses to pricing and analysis charges--effectiveness. [Russian]	2009	Problemy tuberkuleza i boleznei legkikh		9	41-46	Kulikov, A. I. and Zinchuk, I. I. and Protsenko, M. V. and Krysanov, I. S.	excluded	Not health economics analysis
Diaskintest for tuberculosis in children and adolescents. [Russian]	2009	Problemy tuberkuleza i boleznei legkikh		10	13-16	Aksenova, V. A. and Klevno, N. I. and Baryshnikova, L. A. and Dolzhenko, E. N. and Iliasova, E. V. and Medvedev, S. I. and Lapshina, V. N. and Kavtarashvili, S. M.	excluded	Not health economics analysis
Diaskintest-a new method of TB diagnostics	2012	American Journal of Respiratory and Critical Care Medicine. Conference: American Thoracic Society International Conference, ATS	185			Litvinov, V. I. and Slogotskaya, L. V. and Seltsovsky, P. P.	excluded	Not health economics analysis
Diaskintest-screening method in mass examination of the child population for tuberculosis in Russia	2014	European Respiratory Journal. Conference: European Respiratory Society Annual Congress	44			Aksenova, V. and Klevno, N. and Sevostyanova, T.	excluded	Not health economics analysis
Dietary protein deficiency and Mycobacterium bovis BCG affect interleukin-2 activity in experimental pulmonary tuberculosis	1989	Infection & Immunity	57	9	2606-11	McMurray, D. N. and Mintzer, C. L. and Bartow, R. A. and Parr, R. L.	excluded	not reporting on new skin tests for tuberculosis infection
Differences in the manegement of latent tuberculosis infection in patients treated with anti-TNFalpha in Turkey	2012	European Respiratory Journal. Conference: European Respiratory Society Annual Congress	40			Ocal, S. and Demir, N. and Ataman, S. and Demir, A. U. and Suldur, N. and Kaya, A. and Kayacan, O.	excluded	not reporting on new skin tests for tuberculosis infection
Different effectiveness of two pastas supplemented with either lipophilic or hydrophilic/phenolic antioxidants in affecting serum as evaluated by the novel Antioxidant/Oxidant Balance approach	2017	Food Chemistry	221		278-288	Laus, M. N. and Soccio, M. and Alfarano, M. and Pasqualone, A. and Lenucci, M. S. and Di Miceli, G. and Pastore, D.	excluded	not reporting on new skin tests for tuberculosis infection
Different roles of 8-hydroxyguanine formation and 2-thiobarbituric acid-reacting substance generation in the early phase of liver carcinogenesis induced by a choline-deficient, L-amino acid-defined diet in rats	1994	Japanese Journal of Cancer Research	85	5	499-505	Nakae, D. and Mizumoto, Y. and Yoshiji, H. and Andoh, N. and Horiguchi, K. and Shiraiwa, K. and Kobayashi, E. and Endoh, T. and Shimoji, N. and Tamura, K. and et al.	excluded	not reporting on new skin tests for tuberculosis infection
Different strategies for Tuberculosis Screening in HIV positive Immigrants and Refugees	June	Infection	1		65-66	Ceccarelli, G. and Pacifici, L. E. and D'Ettorre, G. and Vullo, V.	excluded	not reporting on new skin tests for tuberculosis infection
Differential cytokine secretion and early treatment response in patients with pulmonary tuberculosis	April	Clinical and Experimental Immunology	156	1	69-77	Djoba Siawaya, J. F. and Beyers, N. and Van Helden, P. and Walzl, G.	excluded	not reporting on new skin tests for tuberculosis infection
Differential cytoprotection by glycine against oxidant damage to proximal tubule cells	1996	Kidney International	50	3	845-54	Sogabe, K. and Roeser, N. F. and Venkatachalam, M. A. and Weinberg, J. M.	excluded	not reporting on new skin tests for tuberculosis infection
Differential diagnosis of outpatient pneumonia and infiltrative pulmonary tuberculosis by the Diaskintest	2011	European Respiratory Journal. Conference: European Respiratory Society Annual Congress	38			Borodulin, B. and Borodulina, E. and Kozlova, O. and Povalyaeva, L.	excluded	Not health economics analysis
Differential Early Secreted Antigen Target (ESAT) 6 kDa-induced IFN-gamma and SOCS1 expression distinguishes latent and active tuberculosis	2014	Journal of Infection in Developing Countries	8	1	59-66	Masood, K. I. and Hussain, R. and Rao, N. and Rottenberg, M. E. and Salahuddin, N. and Irfan, M. and Hasan, Z.	excluded	not reporting on new skin tests for tuberculosis infection
Differential effects of dietary vitamin E and antioxidants on eicosanoid synthesis in young rabbits	1983	Journal of Nutrition	113	4	813-9	Chan, A. C. and Pritchard, E. T. and Choy, P. C.	excluded	not reporting on new skin tests for tuberculosis infection
Differential gene expression in response to adjunctive recombinant human interleukin-2 immunotherapy in multidrug-resistant tuberculosis patients	1998	Infection & Immunity	66	6	2426-33	Johnson, B. J. and Estrada, I. and Shen, Z. and Ress, S. and Willcox, P. and Colston, M. J. and Kaplan, G.	excluded	not reporting on new skin tests for tuberculosis infection
Differential live Mycobacterium tuberculosis-, M. bovis BCG-, recombinant ESAT6-, and culture filtrate protein 10-induced immunity in tuberculosis	2009	Clinical & Vaccine Immunology: CVI	16	7	991-8	Hasan, Z. and Jamil, B. and Ashraf, M. and Islam, M. and Dojki, M. and Irfan, M. and Hussain, R.	excluded	not reporting on new skin tests for tuberculosis infection
Differential positive TSPOT assay responses to ESAT-6 and CFP-10 in health care workers	2016	Tuberculosis	101		S83-S91	Agarwal, S. and Nguyen, D. T. and Lew, J. D. and Teeter, L. D. and Yamal, J. M. and Restrepo, B. I. and Brown, E. L. and Dorman, S. E. and Graviss, E. A.	excluded	not reporting on new skin tests for tuberculosis infection
Differential role of reactive oxygen species in chemical hypoxia-induced cell injury in opossum kidney cells and rabbit renal cortical slices	2002	Experimental Nephrology	10	4	275-84	Kim, Y. K. and Lee, S. K. and Ha, M. S. and Woo, J. S. and Jung, J. S.	excluded	not reporting on new skin tests for tuberculosis infection
[Differentiation of infection with Mycobacterium tuberculosis by recombinant Mycobacterium tuberculosis 11000 protein]	2006	Chung-Hua Chieh Ho Ho Hu Hsi Tsa Chih Chinese Journal of Tuberculosis & Respiratory Diseases	29	11	762-5	Xu, M. and Luo, Y. A. and Li, Y. L. and Chen, B. W. and Shen, X. B. and Su, C. and Wang, G. Z.	excluded	not reporting on new skin tests for tuberculosis infection
Differentiation of Mycobacterium tuberculosis-sensitized animals by M. tuberculosis CFP10-ESAT6 fusion protein. [Chinese]	August	Chinese Journal of Biologicals	22	8	807-808+814	Du, W. X. and Chen, B. W. and Xu, M.	excluded	not reporting on new skin tests for tuberculosis infection
Differing effects of the inhibition of poly(ADP-ribose) polymerase on the course of oxidative cell injury in hepatocytes and fibroblasts	1993	Biochemical Pharmacology	46	3	483-91	Yamamoto, K. and Tsukidate, K. and Farber, J. L.	excluded	not reporting on new skin tests for tuberculosis infection
Difficulties associated with the diagnosis of tuberculous osteomyelitis of the ribs in children. [Russian]	2021	Voprosy Prakticheskoi Pediatrii	16	2	74-79	Zvereva, M. D. and Kanash, S. S. and Petrova, S. I. and Evseev, V. A. and Malyarova, E. Yu and Sahno, L. V. and Grafskaya, I. I. and Peshechonova, Y. V. and Kopyakov, A. L. and Revnova, M. O.	excluded	not reporting on new skin tests for tuberculosis infection
Dipyridyl beta-diketonate complexes and their use as metalloligands in the formation of mixed-metal coordination networks	2012	Dalton Transactions	41	14	4153-63	Burrows, A. D. and Mahon, M. F. and Renouf, C. L. and Richardson, C. and Warren, A. J. and Warren, J. E.	excluded	not reporting on new skin tests for tuberculosis infection
Diquat-induced oxidative damage in hepatic microsomes: effects of antioxidants	1991	Free Radical Biology & Medicine	10	6	403-11	Wolfgang, G. H. and Jolly, R. A. and Petry, T. W.	excluded	not reporting on new skin tests for tuberculosis infection
Direct spectrometric determination of the concentration of bilirubins in serum	1974	Scandinavian Journal of Clinical and Laboratory Investigation	33	3	215-230	Hertz, H. and Dybkaer, R. and Lauritzen, M.	excluded	not reporting on new skin tests for tuberculosis infection
Discordant QuantiFERON-TB Gold test results among US healthcare workers with increased risk of latent tuberculosis infection: a problem or solution?	2008	Infection Control & Hospital Epidemiology	29	9	878-86	Pollock, N. R. and Campos-Neto, A. and Kashino, S. and Napolitano, D. and Behar, S. M. and Shin, D. and Sloutsky, A. and Joshi, S. and Guillet, J. and Wong, M. and Nardell, E.	excluded	not reporting on new skin tests for tuberculosis infection
Discrepancy between the results of immunological tests in children with tuberculosis infection	2019	European Respiratory Journal. Conference: 29th International Congress of the European Respiratory Society, ERS. Madrid Spain	54			Korneva, N. and Vtulkina, A. and Kazarina, C. and Zakharova, O. and Bozhkov, I. and Elkin, A.	excluded	not reporting on new skin tests for tuberculosis infection
Discrepancy between the tuberculin skin test and the whole-blood interferon gamma assay for the diagnosis of latent tuberculosis infection in an intermediate tuberculosis-burden country	2005	JAMA	293	22	2756-61	Kang, Y. A. and Lee, H. W. and Yoon, H. I. and Cho, B. and Han, S. K. and Shim, Y. S. and Yim, J. J.	excluded	not reporting on new skin tests for tuberculosis infection
Discrepancy between whole blood interferon gamma assay and tuberculin skin test for diagnosis of latent TB infection in BCG vaccinated children	2009	IUBMB Life	61		314	Karimi, A. and Sayyahfar, S. and Fahimzad, S. A. and Fallah, F. and Golnabi, A. and Armin, S.	excluded	not reporting on new skin tests for tuberculosis infection
Disease models of chronic inflammatory airway disease: Applications and requirements for clinical trials	January	Current Opinion in Pulmonary Medicine	20	1	37-45	Diamant, Z. and Clarke, G. W. and Pieterse, H. and Gispert, J.	excluded	not reporting on new skin tests for tuberculosis infection
Diseases: Management of patients presenting the first signs or a history of tuberculosis?	June	Joint Bone Spine	72		S41-S45	Anonymous	excluded	not reporting on new skin tests for tuberculosis infection
Display of Antigens on Polyester Inclusions Lowers the Antigen Concentration Required for a Bovine Tuberculosis Skin Test	2016	Clinical & Vaccine Immunology: CVI	23	1	19-26	Parlane, N. A. and Chen, S. and Jones, G. J. and Vordermeier, H. M. and Wedlock, D. N. and Rehm, B. H. and Buddle, B. M.	excluded	not reporting on new skin tests for tuberculosis infection
Dissociation of DDVP-induced DNA strand breaks from oxidative damage in isolated rat hepatocytes	1996	Toxicology	108	1	49-56	Yamano, T.	excluded	not reporting on new skin tests for tuberculosis infection
Dissociation of effects on protein synthesis and ribosomes from membrane changes induced by carbon tetrachloride	1971	American Journal of Pathology	64	3	601-17	Farber, E. and Liang, H. and Shinozuka, H.	excluded	not reporting on new skin tests for tuberculosis infection
Distinct endoplasmic reticulum signaling pathways regulate apoptotic and necrotic cell death following iodoacetamide treatment	1999	Chemical Research in Toxicology	12	10	943-51	van De Water, B. and Wang, Y. and Asmellash, S. and Liu, H. and Zhan, Y. and Miller, E. and Stevens, J. L.	excluded	not reporting on new skin tests for tuberculosis infection
Distinct response kinetics of gamma interferon and interleukin-4 in bovine tuberculosis	2000	Infection & Immunity	68	9	5393-400	Rhodes, S. G. and Palmer, N. and Graham, S. P. and Bianco, A. E. and Hewinson, R. G. and Vordermeier, H. M.	excluded	not reporting on new skin tests for tuberculosis infection
Distribution and expression of esat-6 and cfp-10 in non-tuberculous mycobacteria isolated from lymph nodes of slaughtered cattle in Switzerland	2019	Journal of Veterinary Diagnostic Investigation	31	2	217-221	Scherrer, S. and L and olt, P. and Friedel, U. and Stephan, R.	excluded	not reporting on new skin tests for tuberculosis infection
DIVA reagents for bovine tuberculosis vaccines in cattle	2011	Expert Review of Vaccines	10	7	1083-91	Vordermeier, M. and Jones, G. J. and Whelan, A. O.	excluded	not reporting on new skin tests for tuberculosis infection
Diverse effects of antioxidants on carbon tetrachloride hepatotoxicity	1975	Toxicology and Applied Pharmacology	32	3	504-512	De Ferreyra, E. C. and Castro, J. A. and Diaz Gomez, M. I.	excluded	not reporting on new skin tests for tuberculosis infection
DNA injection in combination with electroporation: a novel method for vaccination of farmed ruminants	2003	Scandinavian Journal of Immunology	57	3	229-38	Tollefsen, S. and Vordermeier, M. and Olsen, I. and Storset, A. K. and Reitan, L. J. and Clifford, D. and Lowrie, D. B. and Wiker, H. G. and Huygen, K. and Hewinson, G. and Mathiesen, I. and Tjelle, T. E.	excluded	not reporting on new skin tests for tuberculosis infection
A DNA prime-Mycobacterium bovis BCG boost vaccination strategy for cattle induces protection against bovine tuberculosis	2003	Infection & Immunity	71	9	4901-7	Skinner, M. A. and Buddle, B. M. and Wedlock, D. N. and Keen, D. and de Lisle, G. W. and Tascon, R. E. and Ferraz, J. C. and Lowrie, D. B. and Cockle, P. J. and Vordermeier, H. M. and Hewinson, R. G.	excluded	not reporting on new skin tests for tuberculosis infection
A DNA vaccine expressing CFP21 and MPT64 fusion protein enhances BCG-induced protective immunity against Mycobacterium tuberculosis infection in mice	2011	Medical Microbiology & Immunology	200	3	165-75	Wang, C. and Chen, Z. and Fu, R. and Zhang, Y. and Chen, L. and Huang, L. and Li, J. and Shi, C. and Fan, X.	excluded	not reporting on new skin tests for tuberculosis infection
Do higher quantitative interferon gamma release assay or tuberculin skin test results help to predict incident tuberculosis? data from the UK PREDICT study	2019	European Respiratory Journal. Conference: 29th International Congress of the European Respiratory Society, ERS. Madrid Spain	54			Gupta, R. and Lipman, M. and Jackson, C. and Sitch, A. and Southern, J. and Drobniewski, F. and Deeks, J. and Tsou, C. Y. and Griffiths, C. and Davidson, J. and Campbell, C. and Stirrup, O. and Noursadeghi, M. and Kunst, H. and Haldar, P. and Lalvani, A. and Abubakar, I.	excluded	not reporting on new skin tests for tuberculosis infection
Do IFN - Release assays predict the risk of TB? New evidence from a study on patients with silicosis	October	Expert Review of Anti-Infective Therapy	8	10	1105-1108	Girardi, E. and Goletti, D.	excluded	Not health economics analysis
The dosimetric properties of a new silicon diode for use in small field dosimetry	June	Medical Physics	46		e644	Ulrichs, A. and Poppinga, D. and Kranzer, R. and Poppe, B. and Looe, H.	excluded	Not health economics analysis
Double-blind randomized Phase I study comparing rdESAT-6 to tuberculin as skin test reagent in the diagnosis of tuberculosis infection	2008	Tuberculosis	88	3	249-61	Arend, S. M. and Franken, W. P. and Aggerbeck, H. and Prins, C. and van Dissel, J. T. and Thierry-Carstensen, B. and Tingskov, P. N. and Weldingh, K. and Andersen, P.	excluded	not reporting on new skin tests for tuberculosis infection
dpp genes of Rhizobium leguminosarum specify uptake of delta-aminolevulinic acid	2002	Molecular Plant-Microbe Interactions	15	1	69-74	Carter, R. A. and Yeoman, K. H. and Klein, A. and Hosie, A. H. and Sawers, G. and Poole, P. S. and Johnston, A. W.	excluded	not reporting on new skin tests for tuberculosis infection
Durability of induced heat tolerance by short-term heat challenge at broilers marketing age	2008	Pakistan Journal of Biological Sciences	11	17	2163-6	Soleimani, A. F. and Kasim, A. and Alimon, A. R. and Zulkifli, I.	excluded	not reporting on new skin tests for tuberculosis infection
During the screening of tuberculosis infection in children and adolescent the use of diaskintest. [Russian]	2016	Azerbaijan Medical Journal		1	141-149	Gadimova, Z. S. and Mammadbayov, E. H. and Akhundova, I. M.	excluded	Not health economics analysis
Dynamic antigen-specific T-cell responses after point-source exposure to Mycobacterium tuberculosis	2006	American Journal of Respiratory & Critical Care Medicine	174	7	831-9	Ewer, K. and Millington, K. A. and Deeks, J. J. and Alvarez, L. and Bryant, G. and Lalvani, A.	excluded	not reporting on new skin tests for tuberculosis infection
Dynamics of action of bisphenol as radical-scavenging antioxidant against lipid peroxidation in solution and liposomal membranes	1999	Free Radical Research	31	6	535-48	Nishino, K. and Noguchi, N. and Niki, E.	excluded	not reporting on new skin tests for tuberculosis infection
Dynamics of Diaskintest (recombinant protein CFP10-ESAT6) reactions in children at repeated tests	June	Paediatric Respiratory Reviews	12		S73-S74	Slogotskaya, L. and Litvinov, V. and Seltsovsky, P. and Kochetkov, Ya and Kudlay, D.	excluded	Not health economics analysis
Dynamics of Immune Responses during Experimental Mycobacterium kansasii Infection of Cynomolgus Monkeys (Macaca fascicularis)	2018	Mediators of Inflammation	2018		8354902	Min, F. and He, L. and Luo, Y. and Huang, S. and Pan, J. and Wang, J. and Wu, R. and Zhang, L. and Chen, M.	excluded	not reporting on new skin tests for tuberculosis infection
The dynamics of tuberculosis incidence and diagnostics of latent tuberculosis tuberculosis infection in children of Ukraine	2018	European Respiratory Journal. Conference: European Respiratory Society International Congress, ERS	52			Bilogortseva, O.	excluded	not reporting on new skin tests for tuberculosis infection
Dysregulation of apoptosis is a risk factor for tuberculosis disease progression	1	Journal of Infectious Diseases	212	9	1469-1479	Elliott, T. O. J. P. and Owolabi, O. and Donkor, S. and Kampmann, B. and Hill, P. C. and Ottenhoff, T. H. M. and Haks, M. C. and Kaufmann, S. H. E. and Maertzdorf, J. and Sutherl and , J. S.	excluded	not reporting on new skin tests for tuberculosis infection
Early antibody responses to experimental Mycobacterium bovis infection of cattle	2006	Clinical & Vaccine Immunology: CVI	13	6	648-54	Waters, W. R. and Palmer, M. V. and Thacker, T. C. and Bannantine, J. P. and Vordermeier, H. M. and Hewinson, R. G. and Greenwald, R. and Esf and iari, J. and McNair, J. and Pollock, J. M. and Andersen, P. and Lyashchenko, K. P.	excluded	not reporting on new skin tests for tuberculosis infection
Early cellular events couple covalent binding of reactive metabolites to cell killing by nephrotoxic cysteine conjugates	1994	Journal of Cellular Physiology	161	2	293-302	Chen, Q. and Jones, T. W. and Stevens, J. L.	excluded	not reporting on new skin tests for tuberculosis infection
Early detection of perinatal tuberculosis using a whole blood interferon-gamma release assay	2006	Clinical Infectious Diseases	42	11	e82-5	Connell, T. and Bar-Zeev, N. and Curtis, N.	excluded	not reporting on new skin tests for tuberculosis infection
Early diagnosis of subclinical multidrug-resistant tuberculosis	2004	Annals of Internal Medicine	140	9	709-13	Richeldi, L. and Ewer, K. and Losi, M. and Hansell, D. M. and Roversi, P. and Fabbri, L. M. and Lalvani, A.	excluded	not reporting on new skin tests for tuberculosis infection
Effect of 1, 3-diphenyl-1, 3-propanedione on acute hepatotoxicity and nephrotoxicity induced by CdCl<inf>2</inf> in mice. [Chinese]	30	Chinese Journal of New Drugs	22	14	1627-1631	Yang, D. X. and Zhu, L. L. and Jia, F. L. and Ruan, M. and Zhang, B. X.	excluded	not reporting on new skin tests for tuberculosis infection
The effect of antioxidant on development of fibrosis by cisplatin in rats	2009	Journal of Pharmacological Sciences	111	4	433-9	Kawai, Y. and Satoh, T. and Hibi, D. and Ohno, Y. and Kohda, Y. and Miura, K. and Gemba, M.	excluded	not reporting on new skin tests for tuberculosis infection
Effect of BCG vaccination and non-tuberculous Mycobacterium infection on interferon gamma specific assay and a tuberculin skin test among children with a tuberculosis contact in Surabaya, Indonesia	2011	Southeast Asian Journal of Tropical Medicine & Public Health	42	6	1460-8	Setiawati, L. and Endaryanto, A. and Kusumadewi, A. and Lestari, P.	excluded	not reporting on new skin tests for tuberculosis infection
The Effect of Bone Marrow Mesenchymal Stem Cells Application on Distracted Bone Quality during Rapid Rate of Distraction Osteogenesis	2018	Craniomaxillofacial Trauma & Reconstruction	11	3	192-198	El Kassaby, M. and El Kader, K. A. and Khamis, N. and Al Hammoud, A. and Talb, A. B. and El Hadidi, Y. N.	excluded	not reporting on new skin tests for tuberculosis infection
Effect of Ca2+ channel blockers, external Ca2+ and phospholipase A2 inhibitors on t-butylhydroperoxide-induced lipid peroxidation and toxicity in rat liver slices	1997	Korean Journal of Internal Medicine	12	2	193-200	Heo, J. and Kim, G. H. and Lee, K. S. and Go, W. U. and Ju, H. J. and Park, S. K. and Song, C. S. and Song, G. A. and Cho, M. and Yang, U. S. and Moon, H. K. and Kim, Y. K.	excluded	not reporting on new skin tests for tuberculosis infection
Effect of cisplatin on in vitro production of lipid peroxides in rat kidney cortex	1987	Japanese Journal of Pharmacology	44	1	71-6	Sugihara, K. and Nakano, S. and Gemba, M.	excluded	not reporting on new skin tests for tuberculosis infection
Effect of cumene hydroperoxide on lipid peroxidation in cultured rat hepatocytes supplemented with eicosapentaenoic acid	1994	Biological & Pharmaceutical Bulletin	17	3	419-22	Furuno, K. and Sugihara, N.	excluded	not reporting on new skin tests for tuberculosis infection
Effect of dietary vitamin E and aging on tissue lipofuscin pigment concentration in mice	1977	Journal of Nutrition	107	10	1792-9	Csallany, A. S. and Ayaz, K. L. and Su, L. C.	excluded	not reporting on new skin tests for tuberculosis infection
Effect of dietary vitamin E on sulfolipid synthesis in rat submandibular salivary gland	1983	Lipids	18	2	146-8	Pritchard, E. T. and Chan, A. C.	excluded	not reporting on new skin tests for tuberculosis infection
Effect of different oxygen pressures and N,N'-diphenyl-p-phenylenediamine on Adriamycin toxicity to cultured neonatal rat heart myocytes	1994	Biochemical Pharmacology	48	9	1707-15	Ollinger, K. and Brunmark, A.	excluded	not reporting on new skin tests for tuberculosis infection
Effect of DPPD (diphenyl-para-phenylenediamine) on stroke and cerebral edema in gerbils	1978	Stroke	9	5	480-3	Butterfield, J. D. and McGraw, C. P.	excluded	not reporting on new skin tests for tuberculosis infection
The effect of DPPD on the decarboxylation of retinoic acid in vitro and in vivo	1969	Archives of Biochemistry & Biophysics	129	1	290-5	Roberts, A. B. and Deluca, H. F.	excluded	not reporting on new skin tests for tuberculosis infection
Effect of DPPD on the orotic acid-induced fatty liver in the rat	1970	Life Sciences	9	1	2024-07-01	Torrielli, M. V. and Ugazio, G.	excluded	not reporting on new skin tests for tuberculosis infection
Effect of DPPD, methylene blue, BHT, and hydroquinone on reproductive process in the rat	1956	Proceedings of the Society for Experimental Biology & Medicine	93	1	39-42	Ames, S. R. and Harris, P. L. and Ludwig, M. I. and Swanson, W. J.	excluded	not reporting on new skin tests for tuberculosis infection
Effect of drug pretreatment on CBrCl<inf>3</inf> induced liver injury	1974	Toxicology	2	4	321-326	Torrielli, M. V. and Ugazio, G. and Gabriel, L. and Burdino, E.	excluded	not reporting on new skin tests for tuberculosis infection
Effect of ethanol on Na<sup>+</sup>-P(i) uptake in opossum kidney cells: Role of membrane fluidization and reactive oxygen species	1999	Korean Journal of Physiology and Pharmacology	3	5	529-538	In Ho, Park and Moon Young, Hwang and Jae Suk, Woo and Jin Sup, Jung and Yong Keun, Kim	excluded	not reporting on new skin tests for tuberculosis infection
Effect of hematocrit on behavioral thermoregulation of the toad Bufo marinus	1990	American Journal of Physiology	258	4	R848-51	Wood, S. C.	excluded	not reporting on new skin tests for tuberculosis infection
Effect of HIV-1 infection on T-cell-based and skin test detection of tuberculosis infection	1	American Journal of Respiratory and Critical Care Medicine	175	5	514-520	Rangaka, M. X. and Wilkinson, K. A. and Seldon, R. and Van Cutsem, G. and Meintjes, G. A. and Morroni, C. and Mouton, P. and Diwakar, L. and Connell, T. G. and Maartens, G. and Wilkinson, R. J.	excluded	not reporting on new skin tests for tuberculosis infection
The effect of HIV coinfection, HAART and TB treatment on cytokine/chemokine responses to Mycobacterium tuberculosis (Mtb) antigens in active TB patients and latently Mtb infected individuals	2016	Tuberculosis	96		131-40	Kassa, D. and de Jager, W. and Gebremichael, G. and Alemayehu, Y. and Ran, L. and Fransen, J. and Wolday, D. and Messele, T. and Tegbaru, B. and Ottenhoff, T. H. and van Baarle, D.	excluded	not reporting on new skin tests for tuberculosis infection
Effect of hypervitaminosis A on hemolysis and lipid peroxidation in the rat	1978	Journal of Lipid Research	19	3	332-4	Kartha, V. N. and Krishnamurthy, S.	excluded	not reporting on new skin tests for tuberculosis infection
Effect of immunosuppressive therapy on interferon gamma release assay for latent tuberculosis screening in patients with autoimmune diseases: A systematic review and meta-analysis	1	Thorax	71	1	64-72	Wong, S. H. and Gao, Q. and Tsoi, K. K. F. and Wu, W. K. K. and Tam, L. S. and Lee, N. and Chan, F. K. L. and Wu, J. C. Y. and Sung, J. J. Y. and Ng, S. C.	excluded	not reporting on new skin tests for tuberculosis infection
Effect of isoniazid on antigen-specific interferon-gamma secretion in latent tuberculosis	2015	European Respiratory Journal	45	2	473-82	Torres, M. and Garcia-Garcia, L. and Cruz-Hervert, P. and Guio, H. and Carranza, C. and Ferreyra-Reyes, L. and Canizales, S. and Molina, S. and Ferreira-Guerrero, E. and Tellez, N. and Montero-Campos, R. and Delgado-Sanchez, G. and Mongua-Rodriguez, N. and Sifuentes-Osornio, J. and Ponce-de Leon, A. and Sada, E. and Young, D. B. and Wilkinson, R. J.	excluded	not reporting on new skin tests for tuberculosis infection
Effect of isoniazid preventive therapy on immune responses to mycobacterium tuberculosis: an open label randomised, controlled, exploratory study	2015	BMC Infectious Diseases	15		438	Biraro, I. A. and Egesa, M. and Kimuda, S. and Smith, S. G. and Toulza, F. and Levin, J. and Joloba, M. and Katamba, A. and Cose, S. and Dockrell, H. M. and Elliott, A. M.	excluded	not reporting on new skin tests for tuberculosis infection
Effect of lipid antioxidants on rat erythrocyte hemolysis	1979	International Journal for Vitamin & Nutrition Research	49	4	352-8	Kumar, P. S. and George, T. and Bai, N. J. and Krishnamurthy, S.	excluded	not reporting on new skin tests for tuberculosis infection
Effect of lipid peroxidation on transferrin-free iron uptake by rabbit reticulocytes	1996	Biochimica et Biophysica Acta	1310	3	293-302	Qian, Z. M. and Tang, P. L. and Morgan, E. H.	excluded	not reporting on new skin tests for tuberculosis infection
The effect of moderate Maternal Nutrient Reduction (MNR) in the pregnant baboon on placental VEGF and Its receptor VEGF-R1	March	Reproductive Sciences	1		123A-124A	Xie, L. Y. and Li, C. and McDonald, T. J. and Nathanielsz, P. W.	excluded	not reporting on new skin tests for tuberculosis infection
Effect of Mycobacterium tuberculosis chaperonins on bronchial eosinophilia and hyper-responsiveness in a murine model of allergic inflammation	2004	Clinical & Experimental Allergy	34	5	712-9	Riffo-Vasquez, Y. and Spina, D. and Page, C. and Tormay, P. and Singh, M. and Henderson, B. and Coates, A.	excluded	not reporting on new skin tests for tuberculosis infection
Effect of oral vaccination of cattle with lipid-formulated BCG on immune responses and protection against bovine tuberculosis	2005	Vaccine	23	27	3581-9	Buddle, B. M. and Aldwell, F. E. and Skinner, M. A. and de Lisle, G. W. and Denis, M. and Vordermeier, H. M. and Hewinson, R. G. and Wedlock, D. N.	excluded	not reporting on new skin tests for tuberculosis infection
The effect of partial hepatectomy on the metabolism, distribution, and nephrotoxicity of para-methylthiobenzamide in the rat	1992	Toxicology and Applied Pharmacology	113	2	246-252	Cox, D. N. and Davidson, V. P. and Judd, C. E. and Stodgell, C. and Traiger, G. J.	excluded	not reporting on new skin tests for tuberculosis infection
[Effect of physicochemical properties on the pharmacokinetic parameters of the new representative of benzothiazinones antituberculosis drug macozinone]	2020	Terapevticheskii Arkhiv	92	12	165-171	Khokhlov, A. L. and Mari and yshev, A. O. and Shcherbakova, V. S. and Ozerova, I. V. and Kazaishvili, Y. G. and Igumnova, O. V. and Bolgarina, A. A. and Rudoy, B. A.	excluded	Not health economics analysis
Effect of prefreeze trophoblast (TR) quality on frozen embryo transfer (FET) implantation (Ir) and live birth rates (LBR)	September	Fertility and Sterility	1		S185	Ferguson, T. and Ward, D. and Chantilis, S. J. and Lee, K. L. and Bookout, D. M. and Hammitt, D. G.	excluded	not reporting on new skin tests for tuberculosis infection
The effect of repeated tuberculin skin testing of cattle on immune responses and disease following experimental infection with Mycobacterium bovis	2004	Veterinary Immunology & Immunopathology	102	4	399-412	Thom, M. and Morgan, J. H. and Hope, J. C. and Villarreal-Ramos, B. and Martin, M. and Howard, C. J.	excluded	not reporting on new skin tests for tuberculosis infection
Effect of selenite, vitamin E and N,N'-diphenyl-p-phenylenediamine on liver organic solvent-soluble lipofuscin pigments in mice	1984	Journal of Nutrition	114	9	1582-7	Csallany, A. S. and Su, L. C. and Menken, B. Z.	excluded	not reporting on new skin tests for tuberculosis infection
Effect of t-butylhydroperoxide on chloride secretion in rat tracheal epithelia	1998	Pharmacology & Toxicology	82	5	236-42	Jung, J. S. and Lee, J. Y. and Oh, S. O. and Jang, P. G. and Bae, H. R. and Kim, Y. K. and Lee, S. H.	excluded	not reporting on new skin tests for tuberculosis infection
Effect of the antioxidant N,N1-diphenyl-p-phenylenediamine (DPPD) on bromobenzene metabolism and toxicity in isolated hepatocytes	1988	Pharmacology & Toxicology	62	2	104-6	Jiang, Q. G. and Moldeus, P.	excluded	not reporting on new skin tests for tuberculosis infection
Effect of the antioxidant N,N'-diphenyl 1,4-phenylenediamine (DPPD) on atherosclerosis in apoE-deficient mice	1995	Arteriosclerosis, Thrombosis & Vascular Biology	15	10	1625-30	Tangirala, R. K. and Casanada, F. and Miller, E. and Witztum, J. L. and Steinberg, D. and Palinski, W.	excluded	not reporting on new skin tests for tuberculosis infection
Effect of the pretreatment with pyrazole, cystamine or diphenyl-P-phenylenediamine (DPPD) on the CCl4-promoted pentane evolution in rats	1986	Research Communications in Chemical Pathology & Pharmacology	52	1	137-40	Castro, G. D. and Lopez, A. J. and Petricio, A. R. and Castro, J. A.	excluded	not reporting on new skin tests for tuberculosis infection
Effect of tuberculin skin test on ex-vivo interferon-gamma assay for latent tuberculosis infection. [Korean]	October	Tuberculosis and Respiratory Diseases	59	4	406-412	Lee, J. Y. and Choi, H. J. and Cho, S. N. and Park, I. N. and Oh, Y. M. and Lee, S. D. and Kim, W. S. and Kim, D. S. and Kim, W. D. and Shim, T. S.	excluded	not reporting on new skin tests for tuberculosis infection
The effect of tuberculin skin testing on viral load and anti-mycobacterial immune responses in HIV-1-infected Ugandan adults	2004	International Journal of Tuberculosis & Lung Disease	8	5	586-92	Mawa, P. A. and Pickering, J. M. and Miiro, G. and Namujju, P. B. and Watera, C. and Anyaegani, G. and Whitworth, J. A. and Elliott, A. M.	excluded	not reporting on new skin tests for tuberculosis infection
Effect of vitamin E (VE) and a synthetic antioxidant N,N'-diphenyl-p-phenylenediamine (DPPD) on the proliferative response of mouse spleen cells induced by mitogens	1981	Japanese Journal of Pharmacology	31		111P	Kawasaki, M. and Yamamoto, I.	excluded	not reporting on new skin tests for tuberculosis infection
Effect of vitamin E and synthetic antioxidants on the survival rate of mercury-poisoned Japanese quail	1987	Poultry Science	66	2	325-31	Kling, L. J. and Soares, J. H., Jr. and Haltman, W. A.	excluded	not reporting on new skin tests for tuberculosis infection
Effect of vitamin E on lifespan and reproduction in Caenorhabditis elegans	1988	Mechanisms of Ageing & Development	43	1	71-8	Harrington, L. A. and Harley, C. B.	excluded	not reporting on new skin tests for tuberculosis infection
Effect of vitamins, antioxidants and sulfhydryl compounds on in vitro rat brain lipid peroxidation	1978	International Journal for Vitamin & Nutrition Research	48	1	38-43	Kartha, V. N. and Krishnamurthy, S.	excluded	not reporting on new skin tests for tuberculosis infection
Effective DNA vaccination of cattle with the mycobacterial antigens MPB83 and MPB70 does not compromise the specificity of the comparative intradermal tuberculin skin test	2000	Vaccine	19	9	1246-55	Vordermeier, H. M. and Cockle, P. J. and Whelan, A. O. and Rhodes, S. and Chambers, M. A. and Clifford, D. and Huygen, K. and Tascon, R. and Lowrie, D. and Colston, M. J. and Hewinson, R. G.	excluded	not reporting on new skin tests for tuberculosis infection
The effectiveness of antioxidants in reducing paracetamol-induced damage subsequent to paracetamol activation	1985	Research Communications in Chemical Pathology & Pharmacology	49	2	215-28	Harman, A. W.	excluded	not reporting on new skin tests for tuberculosis infection
Effectiveness of new diagnostic drug Diaskintest in children for tuberculosis diagnostic. [Russian]	2009	Problemy tuberkuleza i boleznei legkikh		4	19-22	Litvinov, V. I. and Shuster, A. M. and Slogotskaia, L. V. and Sel'tsovskii, P. P. and Ovsiankina, E. S. and Mushkin, A. I. and Vinogradova, T. I. and Levi, D. T. and Bocharova, I. V. and Filippov, A. V. and Stakheeva, L. B.	excluded	Not health economics analysis
Effectiveness of orthodontic toothbrush versus conventional toothbrush on plaque and gingival index reduction: A systematic review and meta-analysis	2021	International Journal of Dental Hygiene	10		10	Marcal, F. F. and Mota de Paulo, J. P. and Barreto, L. G. and de Carvalho Guerra, L. M. and Silva, P. G. B.	excluded	not reporting on new skin tests for tuberculosis infection
Effectiveness of recommendations to prevent reactivation of latent tuberculosis infection in patients treated with tumor necrosis factor antagonists	June	Arthritis and Rheumatism	52	6	1766-1772	Carmona, L. and Gomez-Reino, J. J. and Rodriguez-Valverde, V. and Montero, D. and Pascual-Gomez, E. and Mola, E. M. and Carreno, L. and Figueroa, M.	excluded	not reporting on new skin tests for tuberculosis infection
Effectiveness of the combination of a whole-blood interferon-gamma assay and the tuberculin skin test in detecting latent tuberculosis infection in rheumatoid arthritis patients receiving adalimumab therapy	2008	Arthritis & Rheumatism	59	6	800-6	Chen, D. Y. and Shen, G. H. and Hsieh, T. Y. and Hsieh, C. W. and Lan, J. L.	excluded	not reporting on new skin tests for tuberculosis infection
Effectiveness of tuberculosis detection among adolescent student contacts with a new, specific skin test diaskintest which represents recombinant protein CFP10-ESAT6	June	Allergy: European Journal of Allergy and Clinical Immunology	94		473-474	Slogotskaya, L. and Ovsyankina, E. and Litvinov, V. and Kochetkov, Y. and Seltsovsky, P. and Senchikhina, O. and Koudlay, D.	excluded	Not health economics analysis
Effectiveness of tuberculosis detection using a skin test with allergen recombinant (CFP-10-ESAT-6) in children	2015	European Respiratory Journal. Conference: European Respiratory Society Annual Congress	46			Slogotskaya, L. and Bogorodskaya, E. and Sentchichina, O. and Ivanova, D. and Nikitina, G. and Litvinov, V. and Seltsovsky, P. and Kudlay, D. and Nikolenko, N. and Borisov, S.	excluded	not reporting on new skin tests for tuberculosis infection
[Effects of 1,3-diphenyl-1,3-propanedione on neurotransmitter contents of brain in mice administered with cocaine]	2016	Beijing da Xue Xue Bao. Yi Xue Ban/Journal of Peking University. Health Sciences	48	3	398-402	Chen, J. and Wang, Y. C. and Cui, R. and Liu, X. X. and Zhang, B. X.	excluded	not reporting on new skin tests for tuberculosis infection
Effects of antioxidants and Ca2+ in cisplatin-induced cell injury in rabbit renal cortical slices	1997	Toxicology & Applied Pharmacology	146	2	261-9	Kim, Y. K. and Jung, J. S. and Lee, S. H. and Kim, Y. W.	excluded	not reporting on new skin tests for tuberculosis infection
Effects of antioxidants on lipid peroxide formation in irradiated synthetic diets	1980	International Journal of Radiation Biology & Related Studies in Physics, Chemistry & Medicine	37	4	403-14	Wills, E. D.	excluded	not reporting on new skin tests for tuberculosis infection
The effects of antioxidants on the stimulation of mouse thymocytes by concanavalin A	1979	International Journal of Immunopharmacology	1	3	233-237	Van Wauwe, J. and Goossens, J.	excluded	not reporting on new skin tests for tuberculosis infection
Effects of cysteine and antioxidants on the hepatic redox-state, acetaldehyde and triglyceride levels after acute ethanol dosing	1987	Alcohol & Alcoholism. Supplement	1		289-93	Ryle, P. R. and Chakraborty, J. and Thomson, A. D.	excluded	not reporting on new skin tests for tuberculosis infection
Effects of dietary antioxidants on in vivo lipid peroxidation in the rat as measured by pentane production	1978	Lipids	13	6	403-407	Downey, J. E. and Irving, D. H. and Tappel, A. L.	excluded	not reporting on new skin tests for tuberculosis infection
Effects of different tuberculin skin-testing regimens on gamma interferon and antibody responses in cattle experimentally infected with Mycobacterium bovis	2006	Clinical & Vaccine Immunology: CVI	13	3	387-94	Palmer, M. V. and Waters, W. R. and Thacker, T. C. and Greenwald, R. and Esf and iari, J. and Lyashchenko, K. P.	excluded	not reporting on new skin tests for tuberculosis infection
Effects of diphenyl-phenylenediamine on gentamicin-induced lipid peroxidation and toxicity in rat renal cortex	1986	Journal of Pharmacology & Experimental Therapeutics	238	1	83-8	Ramsammy, L. S. and Josepovitz, C. and Ling, K. Y. and Lane, B. P. and Kaloyanides, G. J.	excluded	not reporting on new skin tests for tuberculosis infection
Effects of metal ions on lipid peroxidation in cultured rat hepatocytes loaded with alpha-linolenic acid	1996	Journal of Toxicology & Environmental Health	48	2	121-9	Furono, K. and Suetsuga, T. and Sugihara, N.	excluded	not reporting on new skin tests for tuberculosis infection
Effects of mycobacteria major secretion protein, Ag85B, on allergic inflammation in the lung	2014	PLoS ONE [Electronic Resource]	9	9	e106807	Tsujimura, Y. and Inada, H. and Yoneda, M. and Fujita, T. and Matsuo, K. and Yasutomi, Y.	excluded	not reporting on new skin tests for tuberculosis infection
Effects of novel antioxidants on carbon tetrachloride-induced lipid peroxidation and toxicity in precision-cut rat liver slices	1990	Toxicology & Applied Pharmacology	106	1	63-70	Wolfgang, G. H. and Donarski, W. J. and Petry, T. W.	excluded	not reporting on new skin tests for tuberculosis infection
Effects of radical scavengers and antioxidant on ischemic acute renal failure in rabbits	1999	Renal Failure	21	1	2024-11-01	Kim, S. Y. and Kim, C. H. and Yoo, H. J. and Kim, Y. K.	excluded	not reporting on new skin tests for tuberculosis infection
The effects of rituximab therapy on released interferon-gamma levels in the quantiferon assay among ra patients with different status of Mycobacterium tuberculosis infection	April	Rheumatology (United Kingdom)	52	4	697-704	Chen, Y. M. and Chen, H. H. and Lai, K. L. and Hung, W. T. and Lan, J. L. and Chen, D. Y.	excluded	not reporting on new skin tests for tuberculosis infection
Effects of Serial Skin Testing with Purified Protein Derivative on the Level and Quality of Antibodies to Complex and Defined Antigens in Mycobacterium bovis-Infected Cattle	2015	Clinical & Vaccine Immunology: CVI	22	6	641-9	Waters, W. R. and Palmer, M. V. and Stafne, M. R. and Bass, K. E. and Maggioli, M. F. and Thacker, T. C. and Linscott, R. and Lawrence, J. C. and Nelson, J. T. and Esf and iari, J. and Greenwald, R. and Lyashchenko, K. P.	excluded	not reporting on new skin tests for tuberculosis infection
Effects of vitamin E deficiency and non-biological antioxidant (DPPD) on the function of the pituitary-gonadal axis of the rat	1986	Journal of Nutritional Science & Vitaminology	32	1	41-54	Akazawa, N. and Mikami, S. and Kimura, S.	excluded	not reporting on new skin tests for tuberculosis infection
Efficacy and safety of recombinant Mycobacterium tuberculosis ESAT-6 protein for diagnosis of pulmonary tuberculosis: a phase II trial	2013	Medical Science Monitor	19		969-77	Sun, Q. F. and Xu, M. and Wu, J. G. and Chen, B. W. and Du, W. X. and Ding, J. G. and Shen, X. B. and Su, C. and Wen, J. S. and Wang, G. Z.	excluded	not reporting on new skin tests for tuberculosis infection
Efficacy of currently available diagnostic methods for tuberculosis in the North-Western Federal district. [Russian]	2019	Voprosy Prakticheskoi Pediatrii	14	2	15-20	Starshinova, A. A. and Kudlay, D. A. and Starshinova, A. Y. and Dovgalyuk, I. F.	excluded	not reporting on new skin tests for tuberculosis infection
Efficacy of new methods of tuberculosis infection immunodiagnostics in the Russian federation. [Russian]	July	Pediatriya - Zhurnal im G.N		4	229-235	Starshinova, A. A. and Kudlay, D. A. and Dovgalyuk, I. F. and Basantsova, N. Y. and Zinchenko, Y. S. and Yablonsky, P. K.	excluded	Not health economics analysis
Efficacy of Russian immunologic skin test recombinant allergen Diaskintest - ten years (meta-analysis data)	2020	European Respiratory Journal. Conference: European Respiratory Society International Congress, ERS	56			Starshinova, A. and Kudliy, D. and Dovgaluk, I.	excluded	Not health economics analysis
The efficacy of screening for tuberculosis infection in paediatric population in the Republic of Tatarstan	2018	European Respiratory Journal. Conference: European Respiratory Society International Congress, ERS	52			Alekseev, A. and Fatykhova, R.	excluded	not reporting on new skin tests for tuberculosis infection
Efficacy of the recombinant tuberculosis allergen for early identification of latent tuberculosis in children and adolescents in general healthcare settings. [Russian]	2015	Voprosy Sovremennoi Pediatrii - Current Pediatrics	14	3	358-362	Aksenova, V. A. and Baryshnikova, L. A.	excluded	not reporting on new skin tests for tuberculosis infection
Efficient Ex vivo stimulation of Mycobacterium tuberculosis-specific T cells by genetically detoxified Bordetella pertussis adenylate cyclase antigen toxoids	2005	Infection & Immunity	73	5	2991-8	Wilkinson, K. A. and Simsova, M. and Scholvinck, E. and Sebo, P. and Leclerc, C. and Vordermeier, H. M. and Dickson, S. J. and Brown, J. R. and Davidson, R. N. and Pasvol, G. and Levin, M. and Wilkinson, R. J.	excluded	not reporting on new skin tests for tuberculosis infection
The 'either test positive' strategy for latent tuberculous infection before anti-tumour necrosis factor treatment	2014	International Journal of Tuberculosis & Lung Disease	18	4	428-34	Jung, Y. J. and Lee, J. Y. and Jo, K. W. and Yoo, B. and Lee, C. K. and Kim, Y. G. and Yang, S. K. and Byeon, J. S. and Kim, K. J. and Ye, B. D. and Lee, K. H. and Lee, S. D. and Kim, W. S. and Kim, D. S. and Shim, T. S.	excluded	not reporting on new skin tests for tuberculosis infection
The elephant interferon gamma assay: a contribution to diagnosis of tuberculosis in elephants	2013	Transboundary & Emerging Diseases	60		53-9	Angkawanish, T. and Morar, D. and van Kooten, P. and Bontekoning, I. and Schreuder, J. and Maas, M. and Wajjwalku, W. and Sirimalaisuwan, A. and Michel, A. and Tijhaar, E. and Rutten, V.	excluded	not reporting on new skin tests for tuberculosis infection
ELISPOT assay: Is it a suitable alternative for PPD skin test?	September	Clinical Biochemistry	1		S140	Hemmati, M. and Seghatoleslam, A. and Rasti, M. and Ebadat, S. and Mosavari, N. and Habibagahi, M. and Taheri, M. and Sardarian, A. R. and Mostafavi-Pour, Z.	excluded	not reporting on new skin tests for tuberculosis infection
[ELISPOT response to Mycobacterium tuberculosis antigens for diagnosing and monitoring tuberculosis patient therapy]	2009	Kansenshogaku Zasshi - Journal of the Japanese Association for Infectious Diseases	83	3	229-35	Murakami, S. and Takeno, M. and Kobayashi, M. and Kudo, M. and Watanuki, Y. and Kaneko, T. and Ishigatsubo, Y.	excluded	not reporting on new skin tests for tuberculosis infection
Elongation of gestation period induced with N, N'-diphenyl-p-phenylenediamine (DPPD)	December	Congenital Anomalies	50		A16	Takashima, H. and Senuma, M. and Kuwagata, M. and Furukawa, S. and Furuya, M. and Yoshida, Y. and Marumo, H. and Kojima, K. and Imai, K.	excluded	not reporting on new skin tests for tuberculosis infection
Endogenous defenses against the cytotoxicity of hydrogen peroxide in cultured rat hepatocytes	1985	Journal of Biological Chemistry	260	1	86-92	Starke, P. E. and Farber, J. L.	excluded	not reporting on new skin tests for tuberculosis infection
Endogenous superoxide-like species and antioxidant activity in ocular tissues detected by luminol luminescence	1997	Biochemistry & Molecular Biology International	41	4	695-705	Trevithick, J. R. and Dzialoszynski, T.	excluded	not reporting on new skin tests for tuberculosis infection
Engineered Mycobacterium tuberculosis antigen assembly into core-shell nanobeads for diagnosis of tuberculosis	2021	Nanomedicine	34		102374	Sheffee, N. S. and Rubio-Reyes, P. and Mirabal, M. and Calero, R. and Carrillo-Calvet, H. and Chen, S. and Chin, K. L. and Shakimi, N. A. S. and Anis, F. Z. and Suraiya, S. and Sarmiento, M. E. and Norazmi, M. N. and Acosta, A. and Rehm, B. H. A.	excluded	not reporting on new skin tests for tuberculosis infection
Enhanced contact tracing and spatial tracking of Mycobacterium tuberculosis infection by enumeration of antigen-specific T cells	2001	Lancet	357	9273	2017-21	Lalvani, A. and Pathan, A. A. and Durkan, H. and Wilkinson, K. A. and Whelan, A. and Deeks, J. J. and Reece, W. H. and Latif, M. and Pasvol, G. and Hill, A. V.	excluded	not reporting on new skin tests for tuberculosis infection
Enhanced diagnosis of HIV-1-associated tuberculosis by relating T-SPOT.TB and CD4 counts	2010	European Respiratory Journal	36	3	594-600	Oni, T. and Patel, J. and Gideon, H. P. and Seldon, R. and Wood, K. and Hlombe, Y. and Wilkinson, K. A. and Rangaka, M. X. and Mendelson, M. and Wilkinson, R. J.	excluded	not reporting on new skin tests for tuberculosis infection
Enhanced ex vivo stimulation of Mycobacterium tuberculosis-specific T cells in human immunodeficiency virus-infected persons via antigen delivery by the Bordetella pertussis adenylate cyclase vector	2007	Clinical & Vaccine Immunology: CVI	14	7	847-54	Connell, T. G. and Shey, M. S. and Seldon, R. and Rangaka, M. X. and van Cutsem, G. and Simsova, M. and Marcekova, Z. and Sebo, P. and Curtis, N. and Diwakar, L. and Meintjes, G. A. and Leclerc, C. and Wilkinson, R. J. and Wilkinson, K. A.	excluded	not reporting on new skin tests for tuberculosis infection
Enhanced IFN-gamma, but not IL-2, response to Mycobacterium tuberculosis antigens in HIV/latent TB co-infected patients on long-term HAART	2019	BMC Immunology	20	1	35	Desalegn, G. and Tsegaye, A. and Gebreegziabiher, D. and Aseffa, A. and Howe, R.	excluded	not reporting on new skin tests for tuberculosis infection
Enhancement of the sensitivity of the whole-blood gamma interferon assay for diagnosis of Mycobacterium bovis infections in cattle	2007	Clinical & Vaccine Immunology: CVI	14	11	1483-9	Denis, M. and Wedlock, D. N. and McCarthy, A. R. and Parlane, N. A. and Cockle, P. J. and Vordermeier, H. M. and Hewinson, R. G. and Buddle, B. M.	excluded	not reporting on new skin tests for tuberculosis infection
Enumeration of T cells specific for RD1-encoded antigens suggests a high prevalence of latent Mycobacterium tuberculosis infection in healthy urban Indians	2001	Journal of Infectious Diseases	183	3	469-77	Lalvani, A. and Nagvenkar, P. and Udwadia, Z. and Pathan, A. A. and Wilkinson, K. A. and Shastri, J. S. and Ewer, K. and Hill, A. V. and Mehta, A. and Rodrigues, C.	excluded	not reporting on new skin tests for tuberculosis infection
The environmental profile of a community's health: a cross-sectional study on tobacco marketing in 16 countries	2015	Bulletin of the World Health Organization	93	12	851-61G	Savell, E. and Gilmore, A. B. and Sims, M. and Mony, P. K. and Koon, T. and Yusoff, K. and Lear, S. A. and Seron, P. and Ismail, N. and Calik, K. B. and Rosengren, A. and Bahonar, A. and Kumar, R. and Vijayakumar, K. and Kruger, A. and Swidan, H. and Gupta, R. and Igumbor, E. and Afridi, A. and Rahman, O. and Chifamba, J. and Zatonska, K. and Mohan, V. and Mohan, D. and Lopez-Jaramillo, P. and Av…	excluded	not reporting on new skin tests for tuberculosis infection
Enzyme histochemical studies on the lesion of skeletal muscle fibers of rats following an administration of dimethyl-para-phenylenediamine (DPPD). [Japanese]	1979	Shinshu Medical Journal	27	5	704-722	Ikado, S.	excluded	not reporting on new skin tests for tuberculosis infection
Enzyme-linked immunospot assay response to recombinant CFP-10/ESAT-6 fusion protein among patients with spinal tuberculosis: implications for diagnosis and monitoring of surgical therapy	2013	International Journal of Infectious Diseases	17	9	e733-8	Yuan, K. and Wu, X. and Zhang, Q. and Zhong, Z. and Chen, J.	excluded	not reporting on new skin tests for tuberculosis infection
Epidemiological and epizootological monitoring of tuberculosis in the krasnodar territory of the Russian Federation	April	International Journal of Pharmaceutical Research	12	2	2126-2138	Pashnik, T. I. and Goryacheva, M. M. and Glamazdin, I. G. and Sysoeva, N. U. and Chetverikova, E. A.	excluded	not reporting on new skin tests for tuberculosis infection
[Epigenetics of aging: a breakthrough direction in gerontology?]	2018	Advances in Gerontology = Uspekhi Gerontologii/Rossiiskaia Akademiia Nauk, Gerontologicheskoe Obshchestvo	31	5	628-631	Jagarovi, D. E.	excluded	not reporting on new skin tests for tuberculosis infection
An epitope delivery system for use with recombinant mycobacteria	August	Infection and Immunity	66	8	3643-3648	Hetzel, C. and Janssen, R. and Ely, S. J. and Kristensen, N. M. and Bunting, K. and Cooper, J. B. and Lamb, J. R. and Young, D. B. and Thole, J. E. R.	excluded	not reporting on new skin tests for tuberculosis infection
Erythema induratum of bazin in a child: Evidence for a cell-mediated hyper-response to mycobacterium tuberculosis	April	Pediatric Infectious Disease Journal	28	4	326-328	Lighter, J. and Tse, D. B. and Li, Y. and Borkowsky, W.	excluded	not reporting on new skin tests for tuberculosis infection
Erythema induratum: case series illustrating the utility of the interferon-gamma release assay in determining the association with tuberculosis	2013	Journal of Cutaneous Medicine & Surgery	17		S6-S11	Prajapati, V. and Steed, M. and Grewal, P. and Mahmood, M. N. and Verma, G. and Brassard, A.	excluded	not reporting on new skin tests for tuberculosis infection
An esat6 knockout mutant of Mycobacterium bovis produced by homologous recombination will contribute to the development of a live tuberculosis vaccine	2000	Tubercle & Lung Disease	80	4	185-9	Wards, B. J. and de Lisle, G. W. and Collins, D. M.	excluded	not reporting on new skin tests for tuberculosis infection
ESAT-6/CFP10 skin test predicts disease in M. tuberculosis-infected guinea pigs	2008	PLoS ONE [Electronic Resource]	3	4	e1978	Weldingh, K. and Andersen, P.	excluded	not reporting on new skin tests for tuberculosis infection
ESAT-6/CFP-10 fusion protein and peptides for optimal diagnosis of mycobacterium tuberculosis infection by ex vivo enzyme-linked immunospot assay in the Gambia	2005	Journal of Clinical Microbiology	43	5	2070-4	Hill, P. C. and Jackson-Sillah, D. and Fox, A. and Franken, K. L. and Lugos, M. D. and Jeffries, D. J. and Donkor, S. A. and Hammond, A. S. and Adegbola, R. A. and Ottenhoff, T. H. and Klein, M. R. and Brookes, R. H.	excluded	not reporting on new skin tests for tuberculosis infection
Establishment and validation of a guinea pig model of latent Mycobacterium tuberculosis infection. [Chinese]	December	Chinese Journal of Microbiology and Immunology (China)	33	12	900-905	Lu, J. B. and Deng, H. Q. and Chen, B. W. and Du, W. X. and Yang, L. and Shen, X. B. and Su, C. and Xu, M. and Wang, G. Z.	excluded	not reporting on new skin tests for tuberculosis infection
Estimating diagnostic accuracy of tests for latent tuberculosis infection without a gold standard among healthcare workers	2009	Euro Surveillance: Bulletin Europeen sur les Maladies Transmissibles = European Communicable Disease Bulletin	14	43	29	Girardi, E. and Angeletti, C. and Puro, V. and Sorrentino, R. and Magnavita, N. and Vincenti, D. and Carrara, S. and Butera, O. and Ciufoli, A. M. and Squarcione, S. and Ippolito, G. and Goletti, D.	excluded	not reporting on new skin tests for tuberculosis infection
Etanercept for severe psoriasis and psoriatic arthritis: Observations on combination therapy: Reply from author	2002	British Journal of Dermatology	147	4	832	Lowe, N. J.	excluded	not reporting on new skin tests for tuberculosis infection
Etanercept therapy for psoriasis in a patient with active pulmonary tuberculosis	2010	American Journal of Clinical Dermatology	11		39-40	Huo, R. and Romanelli, P.	excluded	not reporting on new skin tests for tuberculosis infection
Etanercept therapy in patients with a positive tuberculin skin test	September	Clinical and Experimental Rheumatology	25	5	743-745	Manadan, A. M. and Joyce, K. and Sequeira, W. and Block, J. A.	excluded	not reporting on new skin tests for tuberculosis infection
Ethnicity-tailored novel set of ESAT-6 peptides for differentiating active and latent tuberculosis	2013	Tuberculosis	93	6	618-24	Singh, S. B. and Biswas, D. and Rawat, J. and Sindhwani, G. and Patras, A. and Devrani, S. and Sarkar, P. and Mitra, S. and Gupta, S. K.	excluded	not reporting on new skin tests for tuberculosis infection
[Etiology of severe community - acquired pneumonia in adults: results of the first Russian multicenter study]	2020	Terapevticheskii Arkhiv	92	1	36-42	Zakharenkov, I. A. and Rachina, S. A. and Dekhnich, N. N. and Kozlov, R. S. and Sinopalnikov, A. I. and Ivanchik, N. V. and Yatsyshina, S. B. and Elkina, M. A. and Archipenko, M. V. and Gordeeva, S. A. and Lebedeva, M. S. and Portnyagina, U. S.	excluded	not reporting on new skin tests for tuberculosis infection
Evaluation of a novel flow cytometric method for the diagnosis of latent tuberculosis infection	2012	American Journal of Respiratory and Critical Care Medicine. Conference: American Thoracic Society International Conference, ATS	185			Escalante, P. and Peikert, T. and Erskine, C. L. and Bornhorst, C. L. and Mc Key, C. M. and Andrist, B. R. and Binnicker, M. J. and Feske, M. L. and Graviss, E. A. and Abraham, R. S. and Limper, A. H. and Knutson, K. L.	excluded	not reporting on new skin tests for tuberculosis infection
Evaluation of a novel tuberculosis complex-specific 34 kDa protein in the serological diagnosis of tuberculosis	1995	European Respiratory Journal	8	12	2008-14	Amicosante, M. and Barnini, S. and Corsini, V. and Paone, G. and Read, C. A., Jr. and Tartoni, P. L. and Singh, M. and Albera, C. and Bisetti, A. and Senesi, S. and et al.	excluded	not reporting on new skin tests for tuberculosis infection
Evaluation of a tuberculosis whole-blood interferon-gamma chemiluminescent immunoassay among Chinese military recruits	2011	Molecular Diagnosis & Therapy	15	6	341-6	Wu, X. and Hou, Y. and Liang, Y. and Zhang, J. and Yang, Y. and Wang, L. and Zhang, C.	excluded	not reporting on new skin tests for tuberculosis infection
Evaluation of amiodarone free radical toxicity in rat hepatocytes	1991	Toxicology Letters	56	1	117-26	Ruch, R. J. and B and yopadhyay, S. and Somani, P. and Klaunig, J. E.	excluded	not reporting on new skin tests for tuberculosis infection
Evaluation of an enzyme-linked immunospot assay for the immunodiagnosis of atypical spinal tuberculosis (atypical clinical presentation/atypical radiographic presentation) in China	2013	Brazilian Journal of Infectious Diseases	17	5	529-37	Yuan, K. and Zhong, Z. M. and Zhang, Q. and Xu, S. C. and Chen, J. T.	excluded	not reporting on new skin tests for tuberculosis infection
Evaluation of an extensive tuberculosis contact investigation in an urban community and jail	2003	International Journal of Tuberculosis & Lung Disease	7	12	S417-23	Bur, S. and Golub, J. E. and Armstrong, J. A. and Myers, K. and Johnson, B. H. and Mazo, D. and Fielder, J. F. and Rutz, H. and Maltas, G. and McClain, R. and Cronin, W. A. and Baruch, N. G. and Barker, L. F. and Benjamin, W. and Sterling, T. R.	excluded	not reporting on new skin tests for tuberculosis infection
Evaluation of an IFN-gamma assay in the diagnosis of latent tuberculosis in patients with psoriasis in a highly endemic setting	2011	Acta Dermato-Venereologica	91	6	694-7	de Andrade Lima, E. and de Andrade Lima, M. and de Lorena, V. M. and de Mir and a Gomes, Y. and Lupi, O. and Benard, G.	excluded	not reporting on new skin tests for tuberculosis infection
Evaluation of an in vitro assay for interferon gamma production in response to the Mycobacterium tuberculosis-synthesized peptide antigens ESAT-6 and CFP-10 and the PPD skin test	2006	American Journal of Clinical Pathology	125	3	467-73	Taggart, E. W. and Hill, H. R. and Ruegner, R. G. and Litwin, C. M.	excluded	not reporting on new skin tests for tuberculosis infection
Evaluation of antibody level to purified mycobacterial antigens for identification of tuberculous infection	2001	Biomedicine	21	1	63-69	Raja, A. and Acharyulu, G. S. and Selvarj, R. and Khudoos, A.	excluded	not reporting on new skin tests for tuberculosis infection
Evaluation of antigen specific interleukin-1beta as a biomarker to detect cattle infected with Mycobacterium bovis	2017	Tuberculosis	105		53-59	Elnaggar, M. M. and Abdellrazeq, G. S. and Elsisy, A. and Mahmoud, A. H. and Shyboub, A. and Sester, M. and Khaliel, S. A. and Singh, M. and Torky, H. A. and Davis, W. C.	excluded	not reporting on new skin tests for tuberculosis infection
Evaluation of antigen-specific immunoglobulin g responses in pulmonary tuberculosis patients and contacts	2015	Journal of Clinical Microbiology	53	3	904-9	Hur, Y. G. and Kim, A. and Kang, Y. A. and Kim, A. S. and Kim, D. Y. and Kim, Y. and Kim, Y. and Lee, H. and Cho, S. N.	excluded	not reporting on new skin tests for tuberculosis infection
Evaluation of azathioprine-induced cytotoxicity in an in vitro rat hepatocyte system	2014	BioMed Research International	2014		379748	Al Maruf, A. and Wan, L. and O'Brien, P. J.	excluded	not reporting on new skin tests for tuberculosis infection
Evaluation of BCG scar and tuberculosis skin tests in health care workers with and without COVID-19	2021	Acta Medica Mediterranea	37	2	1141-1145	Baslilar, S. and Saylan, B.	excluded	not reporting on new skin tests for tuberculosis infection
Evaluation of cell-mediated immune responses to two BCG vaccination regimes in young children in South Korea	2011	Vaccine	29	38	6564-71	Lee, H. and Cho, S. N. and Kim, H. J. and Anh, Y. M. and Choi, J. E. and Kim, C. H. and Ock, P. J. and Oh, S. H. and Kim, D. R. and Floyd, S. and Dockrell, H. M.	excluded	not reporting on new skin tests for tuberculosis infection
Evaluation of Clinical Usefulness of Elispot Using Rop-Esat6-Cfp10 Antigen	October	Chest	156		A952	Ha, E. H. and Kim, S. K. and Park, S. J. and An, C. H.	excluded	not reporting on new skin tests for tuberculosis infection
Evaluation of cocktails with recombinant proteins of Mycobacterium bovis for a specific diagnosis of bovine tuberculosis	2014	BioMed Research International	2014		140829	Mon, M. L. and Moyano, R. D. and Viale, M. N. and Colombatti Olivieri, M. A. and Gamietea, I. J. and Montenegro, V. N. and Alonso, B. and Santangelo Mde, L. and Singh, M. and Duran, R. and Romano, M. I.	excluded	not reporting on new skin tests for tuberculosis infection
Evaluation of DPPD, a single recombinant Mycobacterium tuberculosis protein as an alternative antigen for the Mantoux test	2001	Tuberculosis	81	5	353-8	Campos-Neto, A. and Rodrigues-Junior, V. and Pedral-Sampaio, D. B. and Netto, E. M. and Ovendale, P. J. and Coler, R. N. and Skeiky, Y. A. and Badaro, R. and Reed, S. G.	excluded	not reporting on new skin tests for tuberculosis infection
Evaluation of enzyme-linked immunosorbent assay using milk samples as a potential screening test of bovine tuberculosis of dairy cows in Korea	June	Research in Veterinary Science	88	3	390-393	Jeon, B. Y. and Kim, S. C. and Je, S. and Kwak, J. and Cho, J. E. and Woo, J. T. and Seo, S. and Shim, H. S. and Park, B. O. and Lee, S. S. and Cho, S. N.	excluded	not reporting on new skin tests for tuberculosis infection
Evaluation of gamma interferon immune response elicited by the newly constructed PstS-1(285-374):CFP10 fusion protein to detect Mycobacterium tuberculosis infection	2014	Clinical & Vaccine Immunology: CVI	21	4	552-60	Araujo, L. S. and Mello, F. C. and Silva Nde, B. and Leung, J. A. and Machado, S. M. and Sardella, I. G. and Maciel Rde, M. and Saad, M. H.	excluded	Not health economics analysis
Evaluation of gamma interferon release assays using Mycobacterium tuberculosis antigens for diagnosis of latent and active tuberculosis in Mycobacterium bovis BCG-vaccinated populations	2010	Clinical & Vaccine Immunology: CVI	17	12	1985-90	Zhang, S. and Shao, L. and Mo, L. and Chen, J. and Wang, F. and Meng, C. and Zhong, M. and Qiu, L. and Wu, M. and Weng, X. and Zhang, W.	excluded	not reporting on new skin tests for tuberculosis infection
Evaluation of Heating and Irradiation Methods for Production of Purified Protein Derivative (PPD) of Mycobacterium Tuberculosis	2021	Archives of Razi Institute	75	4	439-449	Mosavari, N. and Karimi, A. and Tadayon, K. and Shahhosseini, G. and Zavaran Hosseini, A. and Babaie, M.	excluded	not reporting on new skin tests for tuberculosis infection
Evaluation of immunodiagnostic potential of ESAT-6 synthetic peptides mixture in Egyptian pulmonary tuberculosis patients	2012	Egyptian Journal of Immunology/Egyptian Association of Immunologists	19	1	19-30	Salman, A. M. and Abdel-Ghaffar, A. B. and El-Sheikh, N. and Andersen, P. and Egiza, A. O.	excluded	not reporting on new skin tests for tuberculosis infection
Evaluation of immunologic response of salivary sIg-A in pediatric tuberculosis patients to antigen Ag38-rec of Mycobacterium tuberculosis Indonesian strain	2016	F1000Research	4	1267		Raras, T. Y. M. and Santi, D. E. P. and Kusuma, H. C.	excluded	not reporting on new skin tests for tuberculosis infection
Evaluation of interferon-gamma release assays in the diagnosis of recent tuberculosis infection in health care workers	2009	PLoS ONE [Electronic Resource]	4	8	e6686	Casas, I. and Latorre, I. and Esteve, M. and Ruiz-Manzano, J. and Rodriguez, D. and Prat, C. and Garcia-Olive, I. and Lacoma, A. and Ausina, V. and Dominguez, J.	excluded	not reporting on new skin tests for tuberculosis infection
The evaluation of latent tuberculosis in rheumatologic diseases for anti-TNF therapy: Experience with 192 patients	September	Clinical Rheumatology	27	9	1083-1086	Hanta, I. and Ozbek, S. and Kuleci, S. and Kocabas, A.	excluded	not reporting on new skin tests for tuberculosis infection
Evaluation of latent tuberculosis infection in patients with inflammatory arthropathies before treatment with TNF-alpha blocking drugs using a novel flow-cytometric interferon-gamma release assay	2008	Rheumatology	47	2	212-8	Dinser, R. and Fousse, M. and Sester, U. and Albrecht, K. and Singh, M. and Kohler, H. and Muller-Ladner, U. and Sester, M.	excluded	not reporting on new skin tests for tuberculosis infection
Evaluation of mycobacteria-specific gamma interferon and antibody responses before and after a single intradermal skin test in cattle naturally exposed to M. avium subsp. paratuberculosis and experimentally infected with M. bovis	2018	Veterinary Immunology & Immunopathology	196		35-47	Roupie, V. and Alonso-Velasco, E. and Van Der Heyden, S. and Holbert, S. and Duytschaever, L. and Berthon, P. and Van Dosselaer, I. and Van Campe, W. and Mostin, L. and Biet, F. and Roels, S. and Huygen, K. and Fretin, D.	excluded	not reporting on new skin tests for tuberculosis infection
Evaluation of Mycobacterium tuberculosis Early Secreted Antigenic Target 6 Recombinant Protein as a Diagnostic Marker in Skin Test	2015	Osong Public Health & Research Perspectives	6	1	34-8	Moradi, J. and Mosavari, N. and Ebrahimi, M. and Arefpajohi, R. and Tebianian, M.	excluded	not reporting on new skin tests for tuberculosis infection
Evaluation of Mycobacterium tuberculosis specific RD antigens for delayed type hypersensitivity responses in guinea pig	2010	Indian Journal of Experimental Biology	48	2	117-23	Kalra, M. and Khuller, G. K. and Sheikh, J. A. and Verma, I.	excluded	not reporting on new skin tests for tuberculosis infection
Evaluation of new vaccines in the mouse and guinea pig model of tuberculosis	1998	Infection & Immunity	66	6	2951-9	Baldwin, S. L. and D'Souza, C. and Roberts, A. D. and Kelly, B. P. and Frank, A. A. and Lui, M. A. and Ulmer, J. B. and Huygen, K. and McMurray, D. M. and Orme, I. M.	excluded	Not health economics analysis
Evaluation of non-HIV-related, drug-sensitive cluster outbreaks of tuberculosis with PCR-based DNA fingerprinting	1996	Canadian Respiratory Journal	3	5	317-321	FitzGerald, J. M. and Black, W. A. and Kunimoto, D.	excluded	not reporting on new skin tests for tuberculosis infection
Evaluation of performance of quantiferon test in suspected pulmonary tuberculosis patients at Abbassia Chest Hospital	April	Egyptian Journal of Chest Diseases and Tuberculosis	69	2	296-302	Helala, L. A. M. and Ali, T. M. and Elmaraghy, A. A. and Abbas, M. S. and Al Kholy, E. A. A. H. A. A.	excluded	not reporting on new skin tests for tuberculosis infection
Evaluation of PPD response in patients with idiopathic arthritis who are on biological drug therapy	2014	Pediatric Rheumatology. Conference: 21st European Pediatric Rheumatology, PReS Congress. Belgrade Serbia. Conference Publication:	12			Barut, K. and Kosker, M. and Erener-Ercan, T. and Cokugras, H. and Camcioglu, Y. and Akcakaya, N. and Kasapcopur, O.	excluded	not reporting on new skin tests for tuberculosis infection
[Evaluation of Quantiferon-TB Gold and tuberculin skin test in patients with tuberculosis, close contact of patients, health care workers and tuberculosis laboratory personnel]	2010	Mikrobiyoloji Bulteni	44	4	553-60	Cesur, S. and Hoca, N. T. and Tarhan, G. and Cimen, F. and Ceyhan, I. and Annakkaya, A. N. and Aslan, T. and Birengel, S.	excluded	not reporting on new skin tests for tuberculosis infection
Evaluation of skin tests in the diagnostics of tuberculosis infection	November	Value in Health	15		A395	Yagudina, R. and Kulikov, A. and Zinchuk, I.	excluded	not reporting on new skin tests for tuberculosis infection
Evaluation of T-cell responses to novel RD1- and RD2-encoded Mycobacterium tuberculosis gene products for specific detection of human tuberculosis infection	2004	Infection & Immunity	72	5	2574-81	Liu, X. Q. and Dosanjh, D. and Varia, H. and Ewer, K. and Cockle, P. and Pasvol, G. and Lalvani, A.	excluded	not reporting on new skin tests for tuberculosis infection
Evaluation of the performance of cellular and serological diagnostic tests for the diagnosis of tuberculosis in an alpaca (Vicugna pacos) herd naturally infected with Mycobacterium bovis	2013	Preventive Veterinary Medicine	111	3	304-13	Bezos, J. and Casal, C. and Alvarez, J. and Diez-Guerrier, A. and Rodriguez-Bertos, A. and Romero, B. and Rueda, P. and Lopez, L. and Dominguez, L. and de Juan, L.	excluded	not reporting on new skin tests for tuberculosis infection
Evaluation of the prognostic value of IFN-gamma release assay and tuberculin skin test in household contacts of infectious tuberculosis cases in Senegal	2010	PLoS ONE [Electronic Resource]	5	5	e10508	Lienhardt, C. and Fielding, K. and Hane, A. A. and Niang, A. and Ndao, C. T. and Karam, F. and Fletcher, H. and Mbow, F. and Gomis, J. F. and Diadhiou, R. and Toupane, M. and Dieye, T. and Mboup, S.	excluded	not reporting on new skin tests for tuberculosis infection
Evaluation of the recombinant 38-kilodalton antigen of Mycobacterium tuberculosis as a potential immunodiagnostic reagent	1997	Journal of Clinical Microbiology	35	3	553-7	Wilkinson, R. J. and Haslov, K. and Rappuoli, R. and Giovannoni, F. and Narayanan, P. R. and Desai, C. R. and Vordermeier, H. M. and Paulsen, J. and Pasvol, G. and Ivanyi, J. and Singh, M.	excluded	not reporting on new skin tests for tuberculosis infection
Evaluation of the single cervical skin test and interferon gamma responses to detect Mycobacterium bovis infected cattle in a herd co-infected with Mycobacterium avium subsp. paratuberculosis	2014	Veterinary Microbiology	171	1	139-46	Seva, J. and Sanes, J. M. and Ramis, G. and Mas, A. and Quereda, J. J. and Villarreal-Ramos, B. and Villar, D. and Pallares, F. J.	excluded	not reporting on new skin tests for tuberculosis infection
[The evaluation of the utility of QuantiFERON TB-Gold In-Tube; QFT-GIT]	2014	Kekkaku	89	9	743-55	Matsumoto, T. and Yamazaki, T.	excluded	not reporting on new skin tests for tuberculosis infection
Evidence for a rhesus monkey model of asymptomatic tuberculosis	June	Journal of Medical Primatology	33	3	134-145	Gormus, B. J. and Blanchard, J. L. and Alvarez, X. H. and Didier, P. J.	excluded	not reporting on new skin tests for tuberculosis infection
Evidence for the participation of activated oxygen species and the resulting peroxidation of lipids in the killing of cultured hepatocytes by aryl halides	1990	Toxicology & Applied Pharmacology	105	3	393-402	Coleman, J. B. and Casini, A. F. and Serroni, A. and Farber, J. L.	excluded	not reporting on new skin tests for tuberculosis infection
[Evolution of IGRA researches]	2008	Kekkaku	83	9	641-52	Ariga, H. and Harada, N.	excluded	not reporting on new skin tests for tuberculosis infection
Examining the biology of tuberculosis	1998	Current Opinion in Pulmonary Medicine	4	3	154-61	Gonzalez-Rothi, R. J.	excluded	not reporting on new skin tests for tuberculosis infection
[The exclusively outpatient treatment of pulmonary tuberculosis under the conditions in Romania]	1992	Pneumoftiziologia	41	1	2024-08-05	Mihailescu, P. and Hartia, V. and Didilescu, C. and Ibraim, E. and Lugoji, D. and Chiotan, D. and Sasu, A. M. and Evian, N.	excluded	not reporting on new skin tests for tuberculosis infection
Exercise and improved insulin sensitivity in older women: evidence of the enduring benefits of higher intensity training	2006	Journal of Applied Physiology	100	1	142-9	DiPietro, L. and Dziura, J. and Yeckel, C. W. and Neufer, P. D.	excluded	not reporting on new skin tests for tuberculosis infection
Experience of using Diaskintest by tuberculosis patients	2012	European Respiratory Journal. Conference: European Respiratory Society Annual Congress	40			Pankratova, L. and Kazimirova, N. and Klochkova, K. and Ogareva, M.	excluded	Not health economics analysis
Experience of using diaskintest in adult patients with tuberculosis and non-tuberculosis respiratory diseases in a regional TB hospital	2013	European Respiratory Journal. Conference: European Respiratory Society Annual Congress	42			Pankratova, L. and Kazimirova, N. and Volchkova, I. and Zlatorev, A.	excluded	Not health economics analysis
[Experience with the New Skin Test Diaskintest R Used to Diagnose Respiratory Tuberculosis in Children and Adolescents in a Tuberculosis Unit]	2010	Tuberkulez I Bolezni Legkih		1	2024-09-16	Anonymous	excluded	Not health economics analysis
Exploring functional genomics for the development of novel intervention strategies against tuberculosis	12	International Journal of Medical Microbiology	297	7	559-567	Rachman, H. and Kaufmann, S. H. E.	excluded	not reporting on new skin tests for tuberculosis infection
Exposure to Mycobacterium avium induces low-level protection from Mycobacterium bovis infection but compromises diagnosis of disease in cattle	2005	Clinical & Experimental Immunology	141	3	432-9	Hope, J. C. and Thom, M. L. and Villarreal-Ramos, B. and Vordermeier, H. M. and Hewinson, R. G. and Howard, C. J.	excluded	not reporting on new skin tests for tuberculosis infection
Expression and purification of diagnostically sensitive mycobacterial (Mycobacterium bovis) antigens and profiling of their humoral immune response in a rabbit model	2010	Research in Veterinary Science	89	1	41-7	Kwok, H. F. and Scott, C. J. and Snoddy, P. and Buick, R. J. and Johnston, J. A. and Olwill, S. A.	excluded	not reporting on new skin tests for tuberculosis infection
Expression and purification of immunologically reactive DPPD, a recombinant Mycobacterium tuberculosis skin test antigen, using Mycobacterium smegmatis and Escherichia coli host cells	2004	Canadian Journal of Microbiology	50	2	97-105	Liu, C. and Flamoe, E. and Chen, H. J. and Carter, D. and Reed, S. G. and Campos-Neto, A.	excluded	not reporting on new skin tests for tuberculosis infection
Expression and purification of recombinant antigens of Mycobacterium tuberculosis for application in serodiagnosis	2005	Protein Expression & Purification	44	1	75-85	Kulshrestha, A. and Gupta, A. and Verma, N. and Sharma, S. K. and Tyagi, A. K. and Chaudhary, V. K.	excluded	not reporting on new skin tests for tuberculosis infection
Expression and purification of recombinant dimmer ESAT-6 of mycobacterium tuberculosis and its preliminary application in serological diagnosis of tuberculosis. [Chinese]	February	Chinese Journal of Biologicals	22	2	128-131	Guo, J. and Fan, X. Y. and Ma, H.	excluded	not reporting on new skin tests for tuberculosis infection
Expression and Purification of Recombinant Mycobacterium Tuberculosis (TB) Antigens, ESAT-6, CFP-10 and ESAT- 6/CFP-10 and Their Diagnosis Potential for Detection of TB Patients	2011	Iranian Red Crescent Medical Journal	13	8	556-63	Hemmati, M. and Seghatoleslam, A. and Rasti, M. and Ebadat, S. and Mosavari, N. and Habibagahi, M. and Taheri, M. and Sardarian, A. R. and Mostafavi-Pour, Z.	excluded	not reporting on new skin tests for tuberculosis infection
Expression and purification of recombinant mycobacterium tuberculosis antigens ESAT-6, CFP-10, and ESAT-6/CFP-10 and their potential use in the and detection of TB	2011	Iranian Red Crescent Medical Journal	13	8	38-45	Hemmati, M. and Seghatoleslam, A. and Rasti, M. and Ebadat, S. and Mosavari, N. and Habibagahi, M. and Taheri, M. and Sardarian, A. and Mostafavi-Pour, Z.	excluded	not reporting on new skin tests for tuberculosis infection
Expression of Mycobacterium tuberculosis MPT64 in recombinant Myco. smegmatis: purification, immunogenicity and application to skin tests for tuberculosis	1996	Clinical & Experimental Immunology	103	2	226-32	Roche, P. W. and Winter, N. and Triccas, J. A. and Feng, C. G. and Britton, W. J.	excluded	not reporting on new skin tests for tuberculosis infection
Expression of the PDCD1 gene to determine active tuberculosis infection in children and adolescents with latent TB infection	2020	European Respiratory Journal. Conference: European Respiratory Society International Congress, ERS	56			Vladimirsky, M. and Elov, A. and Aksenova, V. and Gerasimov, K.	excluded	not reporting on new skin tests for tuberculosis infection
Extraction of methyl xanthines and their UHPLC-DAD determination in consumable beverages used in Eastern province of Saudi Arabia	2020	Biomedical Chromatography	34	1	e4712	Ahmad, R. and Ahmad, N. and AlOthman, F. and Mohammad, H. and AlZahrani, F.	excluded	not reporting on new skin tests for tuberculosis infection
Factors affecting the gamma interferon test in the detection of bovine tuberculosis in cattle	2017	Journal of Veterinary Diagnostic Investigation	29	2	198-202	de Lisle, G. W. and Green, R. S. and Buddle, B. M.	excluded	not reporting on new skin tests for tuberculosis infection
Factors affecting the tuberculosis risk in patients receiving anti-tumor necrosis factor-alpha treatment	1	Respiration	90	3	191-198	Borekci, S. and Atahan, E. and Demir Yilmaz, D. and Mazlcan, N. and Duman, B. and Ozguler, Y. and Musellim, B. and Hamuryudan, V. and Ongen, G.	excluded	not reporting on new skin tests for tuberculosis infection
Factors associated with active and latent tuberculosis, tuberculin skin test conversions during anti-tumour necrosis factor therapy in patients with rheumatic diseases in a Mexican cohort	June	Annals of the Rheumatic Diseases	75		1010	Fajardo Hermosillo, L. D.	excluded	not reporting on new skin tests for tuberculosis infection
False-positive Quantiferon Gold tests	2010	Chest. Conference: CHEST	138	4		Ahmad, M. and Pesola, G. R.	excluded	not reporting on new skin tests for tuberculosis infection
Feasibility of Identifying Household Contacts of Rifampin-and Multidrug-resistant Tuberculosis Cases at High Risk of Progression to Tuberculosis Disease	2020	Clinical Infectious Diseases	70	3	425-435	Gupta, A. and Swindells, S. and Kim, S. and Hughes, M. D. and Naini, L. and Wu, X. and Dawson, R. and Mave, V. and Sanchez, J. and Mendoza, A. and Gonzales, P. and Kumarasamy, N. and Comins, K. and Conradie, F. and Shenje, J. and Fontain, S. N. and Garcia-Prats, A. and Asmelash, A. and Nedsuwan, S. and Mohapi, L. and Lalloo, U. G. and Ferreira, A. C. G. and Mugah, C. and Harrington, M. and Jones,…	excluded	not reporting on new skin tests for tuberculosis infection
Features of immunological parameters in children with generalized tuberculosis	2017	European Respiratory Journal. Conference: European Respiratory Society International Congress, ERS	50			Starshinova, A. and Dovgaluk, I. and Ovchinnikova, U. and Vatutina, V. and Yakunova, O. and Yablonskiy, P.	excluded	not reporting on new skin tests for tuberculosis infection
Field application of tuberculin skin test and PrimaTB Stat-Pak for the diagnosis of tuberculosis in semi wild chimpanzees (Pan troglodytes verus)	September	International Journal of Medical Microbiology	1		81	Khadka, R. and Schallenberger, E. and Garriga, R. and Jaffey, J.	excluded	not reporting on new skin tests for tuberculosis infection
Field evaluation of a novel differential diagnostic reagent for detection of Mycobacterium bovis in cattle	2006	Clinical & Vaccine Immunology: CVI	13	10	1119-24	Cockle, P. J. and Gordon, S. V. and Hewinson, R. G. and Vordermeier, H. M.	excluded	not reporting on new skin tests for tuberculosis infection
Field evaluation of the efficacy of Mycobacterium bovis bacillus Calmette-Guerin against bovine tuberculosis in neonatal calves in Ethiopia	2010	Clinical & Vaccine Immunology: CVI	17	10	1533-8	Ameni, G. and Vordermeier, M. and Aseffa, A. and Young, D. B. and Hewinson, R. G.	excluded	not reporting on new skin tests for tuberculosis infection
Field Evaluation of the Interferon Gamma Assay for Diagnosis of Tuberculosis in Water Buffalo (Bubalus bubalis) Comparing Four Interpretative Criteria	2020	Frontiers in Veterinary Science	7		563792	Martucciello, A. and Vitale, N. and Mazzone, P. and Dondo, A. and Archetti, I. and Chiavacci, L. and Cerrone, A. and Gamberale, F. and Schiavo, L. and Pacciarini, M. L. and Boniotti, M. B. and De Carlo, E.	excluded	not reporting on new skin tests for tuberculosis infection
Filter layer structure effect on the most penetrating particle size of multilayered flat sheet filter	15	Powder Technology	344		270-277	Lee, K. S. and Hasolli, N. and Jeon, S. M. and Lee, J. R. and Kim, K. D. and Park, Y. O. and Hwang, J.	excluded	not reporting on new skin tests for tuberculosis infection
Filterability of erythrocytes from vitamin E-deficient lead-poisoned rats	1977	Journal of Nutrition	107	3	363-72	Lev and er, O. A. and Morris, V. C. and Ferretti, R. J.	excluded	not reporting on new skin tests for tuberculosis infection
Finding latent Mycobacterium tuberculosis infection in health care workers using Esat-6 interferon gamma assay	July	International Journal of Infectious Diseases	2		S91-S92	Zare, H. R. and Ghatei, F. and Habibagahi, M. and Bazargani, A. and Taheri, M.	excluded	not reporting on new skin tests for tuberculosis infection
First-in-man open clinical trial of a combined rdESAT-6 and rCFP-10 tuberculosis specific skin test reagent	2010	PLoS ONE [Electronic Resource]	5	6	e11277	Bergstedt, W. and Tingskov, P. N. and Thierry-Carstensen, B. and Hoff, S. T. and Aggerbeck, H. and Thomsen, V. O. and Andersen, P. and Andersen, A. B.	excluded	Not health economics analysis
Flow cytometry analysis of CD4+IFN-gamma+ T-cells for the diagnosis of mycobacterium tuberculosis infection	2016	Cytometry Part B, Clinical Cytometry	90	3	303-11	Papageorgiou, C. V. and Anastasopoulos, A. and Ploussi, M. and Leventopoulos, M. and Karabela, S. and Fotiadis, K. and Papavasileiou, A. and Vogiatzakis, E. and Ioakeimidis, D. and Gritzapis, A. D. and Poulakis, N.	excluded	not reporting on new skin tests for tuberculosis infection
Flow-injection spectrophotometric determination of certain cephalosporins based on the formation of dyes	2001	Farmaco	56	8	601-7	Metwally, F. H. and Alwarthan, A. A. and Al-Tamimi, S. A.	excluded	not reporting on new skin tests for tuberculosis infection
Flutamide-induced cytotoxicity and oxidative stress in an in vitro rat hepatocyte system	2014	Oxidative medicine & cellular longevity	2014		398285	Al Maruf, A. and O'Brien, P.	excluded	not reporting on new skin tests for tuberculosis infection
Focused Conference Group: P09 - Nflammation and immunopharmacology: New tools for old diseases comparison of positive reaction of tuberculin skin test and quantiferon among healthy adult males in Japan	July	Basic and Clinical Pharmacology and Toxicology	1		321-322	Hasunuma, T. and Kuwamata, M. and Takatsuki, M. and Kobayashi, N. and Aoki, A. and Monuki, Y. and Morikawa, M. and Fukushima, T. and Nishiwaki, M. and Iijima, H. and Kumagai, Y.	excluded	Not health economics analysis
Follow up results of latent tuberculosis infection in patients treated with anti-TNF-alpha	January	Nobel Medicus	10	1	47-52	Mutlu, P. and Sevinc, C. and Kilinc, O. and Sabri Ucan, E.	excluded	not reporting on new skin tests for tuberculosis infection
Follow-up of 1887 patients receiving tumor necrosis-alpha antagonists: Tuberculin skin test conversion and tuberculosis risk	April	Clinical Respiratory Journal	12	4	1668-1675	Cagatay, T. and Bingol, Z. and Kiyan, E. and Yegin, Z. and Okumus, G. and Arseven, O. and Erkan, F. and Gulbaran, Z. and Erelel, M. and Ece, T. and Cagatay, P. and Kilicaslan, Z.	excluded	not reporting on new skin tests for tuberculosis infection
[Follow-up of sisters, the enzygotic twins, with type 1 autoimmune polyglandular syndrome]	2007	Problemy Endokrinologii	53	3	42-44	Nikitma, I. L.	excluded	not reporting on new skin tests for tuberculosis infection
Follow-up results of 702 patients receiving tumor necrosis factor-alpha antagonists and evaluation of risk of tuberculosis	September	Rheumatology International	30	11	1459-1463	Cagatay, T. and Aydin, M. and Sunmez, S. and Cagatay, P. and Gulbaran, Z. and Gul, A. and Artim, B. and Kilicaslan, Z.	excluded	not reporting on new skin tests for tuberculosis infection
Follow-up study of tuberculosis-exposed supermarket customers with negative tuberculin skin test results in association with positive gamma interferon release assay results	2007	Clinical & Vaccine Immunology: CVI	14	9	1239-41	Franken, W. P. and Koster, B. F. and Bossink, A. W. and Thijsen, S. F. and Bouwman, J. J. and van Dissel, J. T. and Arend, S. M.	excluded	not reporting on new skin tests for tuberculosis infection
Frequencies of region of difference 1 antigen-specific but not purified protein derivative-specific gamma interferon-secreting T cells correlate with the presence of tuberculosis disease but do not distinguish recent from remote latent infections	2009	Infection & Immunity	77	12	5486-95	Hinks, T. S. and Dosanjh, D. P. and Innes, J. A. and Pasvol, G. and Hackforth, S. and Varia, H. and Millington, K. A. and Liu, X. Q. and Bakir, M. and Soysal, A. and Davidson, R. N. and Gunatheesan, R. and Lalvani, A.	excluded	not reporting on new skin tests for tuberculosis infection
Frequent conversion and reverse conversion of tuberculin skin test but not of an interferon gamma release assay (t-spot. tb) during long term biologic treatment of rheumatic patients	June	Annals of the Rheumatic Diseases	76		1376	Thomas, K. and Makris, A. and Tsalapaki, C. and Lazarini, A. and Klavdianou, K. and Antonatou, K. and Koutsianas, C. and Hatzara, C. and Hadziyannis, E. and Vassilopoulos, D.	excluded	not reporting on new skin tests for tuberculosis infection
Frequent conversion of tuberculosis screening tests during anti-tumor necrosis factor therapy in patients with rheumatic diseases	October	Arthritis and Rheumatism	10		S695	Hatzara, C. and Hadziyannis, E. and K and ili, A. and Tsikrika, S. and Minopetrou, M. and Georgiopoulos, G. and Vassilopoulos, D.	excluded	not reporting on new skin tests for tuberculosis infection
Frequent conversion of tuberculosis screening tests during anti-tumour necrosis factor therapy in patients with rheumatic diseases	1	Annals of the Rheumatic Diseases	74	10	1848-1853	Hatzara, C. and Hadziyannis, E. and K and ili, A. and Koutsianas, C. and Makris, A. and Georgiopoulos, G. and Vassilopoulos, D.	excluded	not reporting on new skin tests for tuberculosis infection
From contact investigation to tuberculosis screening of drug addicts and homeless persons in Rotterdam	2006	European Journal of Public Health	16	2	133-6	de Vries, G. and van Hest, R. A.	excluded	not reporting on new skin tests for tuberculosis infection
From Latent tuberculosis infection to tuberculosis. News in diagnostics (QuantiFERON-Plus)	2017	Polish Journal of Microbiology	66	1	2024-08-05	Borkowska, D. I. and Napiorkowska, A. M. and Brzezinska, S. A. and Kozinska, M. and Zabost, A. T. and Augustynowicz-Kopec, E. M.	excluded	Not health economics analysis
From the Medical Board of the National Psoriasis Foundation: Monitoring and vaccinations in patients treated with biologics for psoriasis	January	Journal of the American Academy of Dermatology	58	1	94-105	Lebwohl, M. and Bagel, J. and Gelf and , J. M. and Gladman, D. and Gordon, K. B. and Hsu, S. and Kalb, R. E. and Kimball, A. B. and Korman, N. J. and Krueger, G. G. and Mease, P. and Morison, W. L. and Paller, A. and Pariser, D. M. and Ritchlin, C. and Strober, B. and Van Voorhees, A. and Weinstein, G. D. and Young, M. and Horn, L.	excluded	not reporting on new skin tests for tuberculosis infection
Gamma interferon release assays for detection of Mycobacterium tuberculosis infection	2014	Clinical Microbiology Reviews	27	1	2020-03-01	Pai, M. and Denkinger, C. M. and Kik, S. V. and Rangaka, M. X. and Zwerling, A. and Oxlade, O. and Metcalfe, J. Z. and Cattamanchi, A. and Dowdy, D. W. and Dheda, K. and Banaei, N.	excluded	not reporting on new skin tests for tuberculosis infection
Gamma interferon responses induced by a panel of recombinant and purified mycobacterial antigens in healthy, non-mycobacterium bovis BCG-vaccinated Malawian young adults	2003	Clinical & Diagnostic Laboratory Immunology	10	4	602-11	Black, G. F. and Weir, R. E. and Chaguluka, S. D. and Warndorff, D. and Crampin, A. C. and Mwaungulu, L. and Sichali, L. and Floyd, S. and Bliss, L. and Jarman, E. and Donovan, L. and Andersen, P. and Britton, W. and Hewinson, G. and Huygen, K. and Paulsen, J. and Singh, M. and Prestidge, R. and Fine, P. E. and Dockrell, H. M.	excluded	not reporting on new skin tests for tuberculosis infection
Gaps in patient safety performance before treatment with biologic disease-modifying antirheumatic drugs or tofacitinib in a large academic healthcare system	September	Arthritis and Rheumatology	70		3214-3215	Patterson, S. L. and Evans, M. and Aggarwal, I. and Izadi, Z. and Gianfrancesco, M. and Schmajuk, G. and Yazdany, J.	excluded	not reporting on new skin tests for tuberculosis infection
Gas transport properties of new aromatic polyimides based on 3,8-diphenylpyrene-1,2,6,7-tetracarboxylic dianhydride	February	Journal of Membrane Science	476		442-448	Santiago-Garcia, J. L. and Alvarez, C. and Sanchez, F. and de la Campa, J. G.	excluded	Not health economics analysis
Gender stereotypes for proposed DSM-IV negativistic, depressive, narcissistic, and dependent personality disorders	1995	Journal of Personality Disorders	9	1	49-55	Rienzi, B. M. and Forquera, J. and Hitchcock, D. L.	excluded	not reporting on new skin tests for tuberculosis infection
Generation of free radicals during lipid hydroperoxide-triggered apoptosis in PC12h cells	1997	Biochimica et Biophysica Acta	1345	1	35-42	Aoshima, H. and Satoh, T. and Sakai, N. and Yamada, M. and Enokido, Y. and Ikeuchi, T. and Hatanaka, H.	excluded	not reporting on new skin tests for tuberculosis infection
Generation of free radicals during the death of Saccharomyces cerevisiae caused by lipid hydroperoxide	1999	Bioscience, Biotechnology & Biochemistry	63	6	1025-31	Aoshima, H. and Kadoya, K. and Taniguchi, H. and Satoh, T. and Hatanaka, H.	excluded	not reporting on new skin tests for tuberculosis infection
The generation of guinea pig T-cell lines reactive to antigens from Mycobacterium tuberculosis. Selected lines induce erythematous skin reactions	1989	Scandinavian Journal of Immunology	29	3	281-8	Haslov, K. and Heron, I.	excluded	not reporting on new skin tests for tuberculosis infection
Genetic regulation of acquired immune responses to antigens of Mycobacterium tuberculosis: a study of twins in West Africa	2001	Infection & Immunity	69	6	3989-94	Jepson, A. and Fowler, A. and Banya, W. and Singh, M. and Bennett, S. and Whittle, H. and Hill, A. V.	excluded	not reporting on new skin tests for tuberculosis infection
Genome scan of M. tuberculosis infection and disease in Ugandans	2008	PLoS ONE [Electronic Resource]	3	12	e4094	Stein, C. M. and Zalwango, S. and Malone, L. L. and Won, S. and Mayanja-Kizza, H. and Mugerwa, R. D. and Leontiev, D. V. and Thompson, C. L. and Cartier, K. C. and Elston, R. C. and Iyengar, S. K. and Boom, W. H. and Whalen, C. C.	excluded	not reporting on new skin tests for tuberculosis infection
Genome-wide association study identifies novel loci associated with resistance to bovine tuberculosis	2014	Heredity	112	5	543-51	Bermingham, M. L. and Bishop, S. C. and Woolliams, J. A. and Pong-Wong, R. and Allen, A. R. and McBride, S. H. and Ryder, J. J. and Wright, D. M. and Skuce, R. A. and McDowell, S. W. and Glass, E. J.	excluded	not reporting on new skin tests for tuberculosis infection
Genome-wide association study of resistance to Mycobacterium tuberculosis infection identifies a locus at 10q26.2 in three distinct populations	2021	PLoS Genetics	17	3	e1009392	Quistrebert, J. and Orlova, M. and Kerner, G. and Ton, L. T. and Luong, N. T. and Danh, N. T. and Vincent, Q. B. and Jabot-Hanin, F. and Seeleuthner, Y. and Bustamante, J. and Boisson-Dupuis, S. and Huong, N. T. and Ba, N. N. and Casanova, J. L. and Delacourt, C. and Hoal, E. G. and Alcais, A. and Thai, V. H. and Thanh, L. T. and Abel, L. and Schurr, E. and Cobat, A.	excluded	not reporting on new skin tests for tuberculosis infection
Genome-wide association study of resistance to tuberculosis infection in exposed individuals from various endemic settings	2020	Genetic Epidemiology	44		512-513	Quistrebert, J. and Orlova, M. and Delacourt, C. and Hoal, E. G. and Alcais, A. and Thanh, L. and Abel, L. and Schurr, E. and Cobat, A.	excluded	not reporting on new skin tests for tuberculosis infection
Genomic and proteomic analyses of Mycobacterium bovis BCG Mexico 1931 reveal a diverse immunogenic repertoire against tuberculosis infection	2011	BMC Genomics	12		493	Orduna, P. and Cevallos, M. A. and de Leon, S. P. and Arvizu, A. and Hern and ez-Gonzalez, I. L. and Mendoza-Hern and ez, G. and Lopez-Vidal, Y.	excluded	not reporting on new skin tests for tuberculosis infection
Genomic approach to identification of Mycobacterium bovis diagnostic antigens in cattle	2003	Journal of Clinical Microbiology	41	8	3719-28	Aagaard, C. and Govaerts, M. and Meng Okkels, L. and Andersen, P. and Pollock, J. M.	excluded	not reporting on new skin tests for tuberculosis infection
Glucose modulation of skin temperature responses during morphine withdrawal in the rat	1990	Psychopharmacology	102	2	213-20	Simpkins, J. W. and Katovich, M. J. and Millard, W. J.	excluded	not reporting on new skin tests for tuberculosis infection
Glutathione peroxidase in mouse tissues: Effect of age and dietary vitamin E	1979	Nutrition Reports International	20	4	461-467	Su, L. C. and Ayaz, K. L. and Csallany, A. S.	excluded	not reporting on new skin tests for tuberculosis infection
Grading of a positive sputum smear and the risk of Mycobacterium tuberculosis transmission	2012	International Journal of Tuberculosis & Lung Disease	16	11	1477-84	Lohmann, E. M. and Koster, B. F. and le Cessie, S. and Kamst-van Agterveld, M. P. and van Soolingen, D. and Arend, S. M.	excluded	not reporting on new skin tests for tuberculosis infection
Granulomatous diseases following treatment with anti-TNF therapies	May	Clinical Microbiology and Infection	4		S411-S412	Ersozlu Bozkirli, D. and Turunc, T. and Gorek Dilektasli, A. and Yucel, E.	excluded	not reporting on new skin tests for tuberculosis infection
The group A streptococcal dipeptide permease (Dpp) is involved in the uptake of essential amino acids and affects the expression of cysteine protease	1998	Molecular Microbiology	28	6	1323-34	Podbielski, A. and Leonard, B. A.	excluded	not reporting on new skin tests for tuberculosis infection
Guidelines for the diagnosis and treatment of latent tuberculosis infection and active tuberculosis in patients with inflamatory join diseases porposed for treatment with tumour necrosis factor alpha antagonists drugs. [Portuguese]	September	Revista Portuguesa de Pneumologia	12	5	603-613	Fonseca, J. E. and Lucas, H. and Canhao, H. and Duarte, R. and Santos, M. J. and Villar, M. and Faustino, A. and Raymundo, E.	excluded	not reporting on new skin tests for tuberculosis infection
Guidelines for the prevention and control of tuberculosis in non-human primates: Recommendations of the European Primate Veterinary Association Working Group on Tuberculosis	2009	Journal of Medical Primatology	38	1	59-69	Bushmitz, M. and Lecu, A. and Verreck, F. and Preussing, E. and Rensing, S. and Matz-Rensing, K.	excluded	not reporting on new skin tests for tuberculosis infection
Guidelines for using the QuantiFERON-TB Gold test for detecting Mycobacterium tuberculosis infection, United States	2005	Morbidity & Mortality Weekly Report. Recommendations & Reports	54		49-55	Mazurek, G. H. and Jereb, J. and Lobue, P. and Iademarco, M. F. and Metchock, B. and Vernon, A. and Division of Tuberculosis Elimination, National Center for H. I. V. S. T. D. and Tb Prevention, Centers for Disease Control and Prevention	excluded	not reporting on new skin tests for tuberculosis infection
H2O2-induced cell death in human glioma cells: role of lipid peroxidation and PARP activation	2001	Neurochemical Research	26	4	337-43	Lee, Y. W. and Ha, M. S. and Kim, Y. K.	excluded	not reporting on new skin tests for tuberculosis infection
Heat debt as an index for cold adaptation in men	1987	Journal of Applied Physiology	62	4	1627-34	Bittel, J. H.	excluded	not reporting on new skin tests for tuberculosis infection
Helicobacter pylori infection in postoperative patients with biliary atresia. A benign colonization?	1999	Pediatric Surgery International	15	3	210-3	Kubota, M. and Suita, S. and Shono, K. and Matsuo, S. and Kinugasa, Y.	excluded	not reporting on new skin tests for tuberculosis infection
The helios (Hacettepe university electronic research forms) registry: Use of biologic drugs in autoinflammatory diseases	June	Annals of the Rheumatic Diseases	78		1946-1947	Demir, S. and Batu, E. D. and Akal, F. and Sag, E. and Akca, U. K. and Arslanoglu, E. and Aliyev, E. and Yuksel, K. and Keskin, A. and Bilginer, Y. and Ozen, S.	excluded	not reporting on new skin tests for tuberculosis infection
Heparin-binding-hemagglutinin-induced IFN-gamma release as a diagnostic tool for latent tuberculosis	2007	PLoS ONE [Electronic Resource]	2	10	e926	Hougardy, J. M. and Schepers, K. and Place, S. and Drowart, A. and Lechevin, V. and Verscheure, V. and Debrie, A. S. and Doherty, T. M. and Van Vooren, J. P. and Locht, C. and Mascart, F.	excluded	not reporting on new skin tests for tuberculosis infection
The hepatotoxicity of rhein involves impairment of mitochondrial functions	1997	Chemico-Biological Interactions	103	1	35-50	Bironaite, D. and Ollinger, K.	excluded	not reporting on new skin tests for tuberculosis infection
Hiding in plain sight: Diagnosing pleural tuberculosis using lung ultrasound	2021	Ultrasound	29	2	123-127	Ahmed, W. A. W. and Rahim, M. J. C. and Mohammad, N. and Fauzi, M. H. and Wahab, S. F. A.	excluded	not reporting on new skin tests for tuberculosis infection
High incidence of tuberculosis infection in rheumatic diseases and impact for chemoprophylactic prevention of tuberculosis activation during biologics therapy	June	Clinical and Vaccine Immunology	20	6	892-899	He, D. and Bai, F. and Zhang, S. and Jiang, T. and Shen, J. and Zhu, Q. and Yue, T. and Shao, L. and Gao, Y. and Feng, Y. and Weng, X. and Zou, H. and Zhang, Y. and Zhang, W.	excluded	not reporting on new skin tests for tuberculosis infection
High level of discordant IGRA results in HIV-infected adults and children	2008	International Journal of Tuberculosis & Lung Disease	12	4	417-23	M and alakas, A. M. and Hesseling, A. C. and Chegou, N. N. and Kirchner, H. L. and Zhu, X. and Marais, B. J. and Black, G. F. and Beyers, N. and Walzl, G.	excluded	not reporting on new skin tests for tuberculosis infection
High percentage of dermoconversion in patients with rheumatoid arthritis under biological therapy	2012	Annals of the Rheumatic Disease. Conference: Annual European Congress of Rheumatology of the European League Against Rheumatism, EULAR	71			Abud-Mendoza, C. and Martinez Martinez, M. U. and Bar and a, L.	excluded	not reporting on new skin tests for tuberculosis infection
High prevalence of ESAT-6 specific IFN-gamma producing T lymphocyte in peripheral blood of individualswith history of tuberculosis	September	European Journal of Immunology	1		S262	Habib-Agahi, M. and Taheri, M.	excluded	not reporting on new skin tests for tuberculosis infection
High vitamin E and selenium elevate, whereas diphenyl-para-phenylenediamine plus caffeine lowers liver fat in alcohol-fed rats	July	Nutrition Research	25	7	701-709	Nolan, B. and Hess, M. and Howell, A. and Martin, J. V. and Wagner, G. C. and Fisher, H.	excluded	not reporting on new skin tests for tuberculosis infection
Highly discordant T cell responses in individuals with recent exposure to household tuberculosis	2009	Thorax	64	10	840-6	Hesseling, A. C. and M and alakas, A. M. and Kirchner, H. L. and Chegou, N. N. and Marais, B. J. and Stanley, K. and Zhu, X. and Black, G. and Beyers, N. and Walzl, G.	excluded	not reporting on new skin tests for tuberculosis infection
A highly immunogenic putative Mycobacterium kansasii lipoprotein	1995	Microbiology	141		2705-12	Armoa, G. R. and Rouse, D. A. and Nair, J. and Mackall, J. C. and Morris, S. L.	excluded	not reporting on new skin tests for tuberculosis infection
Highly Multiplexed Proteomic Analysis of Quantiferon Supernatants To Identify Biomarkers of Latent Tuberculosis Infection	2017	Journal of Clinical Microbiology	55	2	391-402	De Groote, M. A. and Higgins, M. and Hraha, T. and Wall, K. and Wilson, M. L. and Sterling, D. G. and Janjic, N. and Reves, R. and Ochsner, U. A. and Belknap, R.	excluded	not reporting on new skin tests for tuberculosis infection
High-sensitive and rapid detection of Mycobacterium tuberculosis infection by IFN-gamma release assay among HIV-infected individuals in BCG-vaccinated area	2009	BMC Immunology	10		31	Jiang, W. and Shao, L. and Zhang, Y. and Zhang, S. and Meng, C. and Xu, Y. and Huang, L. and Wang, Y. and Wang, Y. and Weng, X. and Zhang, W.	excluded	not reporting on new skin tests for tuberculosis infection
The History of In Vivo Tuberculin Testing in Bovines: Tuberculosis, a "One Health" Issue	2018	Frontiers in Veterinary Science	5		59	Good, M. and Bakker, D. and Duignan, A. and Collins, D. M.	excluded	not reporting on new skin tests for tuberculosis infection
HIV, Hepatitis C, TB, Harm Reduction, and Persons Deprived of Liberty: What Standards Does International Human Rights Law Establish?	2016	Health & Human Rights	18	2	171-182	S and er, G. and Lines, R.	excluded	not reporting on new skin tests for tuberculosis infection
How a different look at latency can help to develop novel diagnostics and vaccines against tuberculosis	November	Expert Opinion on Biological Therapy	7	11	1665-1677	Locht, C. and Rouanet, C. and Hougardy, J. M. and Mascart, F.	excluded	not reporting on new skin tests for tuberculosis infection
How do we manage kidney transplant recipients with latent tuberculosis infection (LTBI)?	April	American Journal of Transplantation	4		426	Goto, N. and Toyoda, M. and Hiramitsu, T. and Nagasaka, T. and Watarai, Y. and Katayama, A. and Kobayash, T. and Uchida, K.	excluded	not reporting on new skin tests for tuberculosis infection
How frequently do tuberculosis screening tests convert in inflammatory bowel disease patients on anti-tumour necrosis factor-alpha? A pilot study	September	Digestive and Liver Disease	45	9	733-737	Bermejo, F. and Algaba, A. and Chaparro, M. and Taxonera, C. and Garrido, E. and Garcia-Arata, I. and Guerra, I. and Gisbert, J. P. and Olivares, D. and de-la-Poza, G. and Lopez-Sanroman, A.	excluded	not reporting on new skin tests for tuberculosis infection
How many patients with rheumatic diseases and TNF inhibitors treatment have latent tuberculosis?	September	Reumatologia Clinica	13	5	282-286	Busquets-Perez, N. and Ponce, A. and Ortiz-Santamaria, V. and de Agustin de Oro, J. and Hern and ez-Rico, Y. L. and Vidal, I. and Alfonso, C. and Argemi, S. and Munoz, B. and Quispe, F. and Diaz, A. C. and Campos, S. and Hern and ez, T. M. and Torres, M. and Suris, X.	excluded	not reporting on new skin tests for tuberculosis infection
How should we manage latent tuberculosis infection in patients receiving anti-tnf-alpha drugs: Literature review	December	Iranian Red Crescent Medical Journal	18			Naderi, H. R. and Sheybani, F. and Paj and , S. R.	excluded	not reporting on new skin tests for tuberculosis infection
How to screen health care workers for latent tuberculosis? Tuberculin skin test or Quantiferon-TB gold test?	April	Clinical Microbiology and Infection	3		541-542	Ataman Hatipoglu, C. and Ucal Bakkal, S. and Bulut, C. and Kinikli, S. and Demiroz, A. P.	excluded	not reporting on new skin tests for tuberculosis infection
Human alveolar T lymphocyte responses to Mycobacterium tuberculosis antigens: role for CD4+ and CD8+ cytotoxic T cells and relative resistance of alveolar macrophages to lysis	1997	Journal of Immunology	159	1	290-7	Tan, J. S. and Canaday, D. H. and Boom, W. H. and Balaji, K. N. and Schw and er, S. K. and Rich, E. A.	excluded	not reporting on new skin tests for tuberculosis infection
Human T-cell responses to 25 novel antigens encoded by genes of the dormancy regulon of Mycobacterium tuberculosis	2006	Microbes & Infection	8	8	2052-60	Leyten, E. M. and Lin, M. Y. and Franken, K. L. and Friggen, A. H. and Prins, C. and van Meijgaarden, K. E. and Voskuil, M. I. and Weldingh, K. and Andersen, P. and Schoolnik, G. K. and Arend, S. M. and Ottenhoff, T. H. and Klein, M. R.	excluded	not reporting on new skin tests for tuberculosis infection
Humoral response to HspX and GlcB to previous and recent infection by Mycobacterium tuberculosis	2007	BMC Infectious Diseases	7		148	Rabahi, M. F. and Junqueira-Kipnis, A. P. and Dos Reis, M. C. and Oelemann, W. and Conde, M. B.	excluded	not reporting on new skin tests for tuberculosis infection
Hybrid proteins CFP10 and ESAT6. A path from developing a molecule to population screening for TB infection. [Russian]	2021	Immunologiya	42	2	166-174	Kudlay, D. A.	excluded	not reporting on new skin tests for tuberculosis infection
Hyperthermia during Olympic triathlon: influence of body heat storage during the swimming stage	1998	Medicine & Science in Sports & Exercise	30	1	99-104	Kerr, C. G. and Trappe, T. A. and Starling, R. D. and Trappe, S. W.	excluded	not reporting on new skin tests for tuberculosis infection
Hypoxic index as a measure to determine presence of hypertension in OSA	2014	American Journal of Respiratory and Critical Care Medicine. Conference: American Thoracic Society International Conference, ATS	189			Patel, N. and Bond, E. and Stabile, A. L. and Centino, L. and Lu, S. E. and Neubauer, J. A. and Sunderram, J.	excluded	not reporting on new skin tests for tuberculosis infection
Identification and evaluation of new Mycobacterium bovis antigens in the in vitro interferon gamma release assay for bovine tuberculosis diagnosis	2015	Tuberculosis	95	6	795-801	Eirin, M. E. and Macias, A. and Magnano, G. and Morsella, C. and Mendez, L. and Blanco, F. C. and Bianco, M. V. and Severina, W. and Alito, A. and P and o, M. L. A. and Singh, M. and Spallek, R. and Paolicchi, F. A. and Bigi, F. and Cataldi, A. A.	excluded	Not health economics analysis
Identification and management of latent tuberculosis infection	15	American Family Physician	79	10	879-886	Hauck, F. R. and Neese, B. H. and Panchal, A. S. and El-Amin, W.	excluded	not reporting on new skin tests for tuberculosis infection
Identification of a novel 27-kDa protein from Mycobacterium tuberculosis culture fluid by a monoclonal antibody specific for the Mycobacterium tuberculosis complex	1993	Scandinavian Journal of Immunology	37	4	471-8	Rambukkana, A. and Das, P. K. and Kolk, A. H. and Burggraaf, J. D. and Kuijper, S. and Harboe, M.	excluded	not reporting on new skin tests for tuberculosis infection
Identification of a novel immunodominant antigen Rv2645 from RD13 with potential as a cell-mediated immunity-based TB diagnostic agent	2015	Journal of Infection	71	5	534-43	Luo, W. and Qu, Z. L. and Xie, Y. and Xiang, J. and Zhang, X. L.	excluded	not reporting on new skin tests for tuberculosis infection
Identification of an HLA-A 0201-restricted T-cell epitope on the MPT51 protein, a major secreted protein derived from Mycobacterium tuberculosis, by MPT51 overlapping peptide screening	2008	Infection & Immunity	76	4	1565-71	Aoshi, T. and Nagata, T. and Suzuki, M. and Uchijima, M. and Hashimoto, D. and Rafiei, A. and Suda, T. and Chida, K. and Koide, Y.	excluded	not reporting on new skin tests for tuberculosis infection
Identification of brown fat and mechanisms for energy balance in the marsupial, Sminthopsis crassicaudata	1997	American Journal of Physiology	273	1	R161-7	Hope, P. J. and Pyle, D. and Daniels, C. B. and Chapman, I. and Horowitz, M. and Morley, J. E. and Trayhurn, P. and Kumaratilake, J. and Wittert, G.	excluded	not reporting on new skin tests for tuberculosis infection
Identification of immune response correlates for protection against bovine tuberculosis	2005	Veterinary Immunology & Immunopathology	108	1	45-51	Buddle, B. M. and Wedlock, D. N. and Denis, M. and Skinner, M. A.	excluded	not reporting on new skin tests for tuberculosis infection
Identification of latent tuberculosis infection in rheumatic patients under consideration for treatment with anti-TNF-alpha agents	February	Archives of Medical Science	9	1	112-117	Paluch-Oles, J. and Magrys, A. and Koziol-Montewka, M. and Koszarny, A. and Majdan, M.	excluded	not reporting on new skin tests for tuberculosis infection
Identification of Mycobacterium tuberculosis Infection in Infants and Children With Partial Discrimination Between Active Disease and Asymptomatic Infection	2019	Frontiers in Pediatrics	7		311	Dreesman, A. and Dirix, V. and Smits, K. and Corbiere, V. and Van Praet, A. and Debulpaep, S. and De Schutter, I. and Felderhof, M. K. and Malfroot, A. and Singh, M. and Locht, C. and Mouchet, F. and Mascart, F.	excluded	not reporting on new skin tests for tuberculosis infection
Identification of novel antigens for the serodiagnosis of tuberculosis	2010	American Journal of Respiratory and Critical Care Medicine. Conference: American Thoracic Society International Conference, ATS	181	1		Marsh, J. J. and Chiles, P. G. and Lam, P. K. and Rao, S. P. and Han, L. and Xu, K. D. and Roth, D. A. and Greener, A. and Catanzaro, A.	excluded	not reporting on new skin tests for tuberculosis infection
Identifying ELISPOT and skin test cut-offs for diagnosis of Mycobacterium tuberculosis infection in The Gambia	2006	International Journal of Tuberculosis & Lung Disease	10	2	192-8	Jeffries, D. J. and Hill, P. C. and Fox, A. and Lugos, M. and Jackson-Sillah, D. J. and Adegbola, R. A. and Brookes, R. H.	excluded	not reporting on new skin tests for tuberculosis infection
Identifying recent Mycobacterium tuberculosis transmission in the setting of high HIV and TB burden	2010	Thorax	65	4	315-20	Mutsvangwa, J. and Millington, K. A. and Chaka, K. and Mavhudzi, T. and Cheung, Y. B. and Mason, P. R. and Butterworth, A. E. and Corbett, E. L. and Lalvani, A.	excluded	not reporting on new skin tests for tuberculosis infection
IFN-gamma release assay responses in patients with clinical suspicion for pulmonary tuberculosis, and in health-care workers with potential for exposure to M. tuberculosis	June	Haematologica	2		417	Lobreglio, G. and Barone, P. and Errico, P. and Maggio, G. and Cosi, M. C. and Zecca, C. and Pasanisi, G. C.	excluded	not reporting on new skin tests for tuberculosis infection
IFN-gamma release assay: a diagnostic assistance tool of tuberculin skin test in pediatric tuberculosis in China	2010	Chinese Medical Journal	123	20	2786-91	Sun, L. and Yan, H. M. and Hu, Y. H. and Jiao, W. W. and Gu, Y. and Xiao, J. and Li, H. M. and Jiao, A. X. and Guo, Y. J. and Shen, A. D.	excluded	not reporting on new skin tests for tuberculosis infection
IFN-gamma release assays in tuberculosis management in selected high-risk populations	March	Expert Review of Molecular Diagnostics	9	2	165-177	Bocchino, M. and Bellofiore, B. and Matarese, A. and Galati, D. and S and uzzi, A.	excluded	not reporting on new skin tests for tuberculosis infection
IFNgamma response to Mycobacterium tuberculosis, risk of infection and disease in household contacts of tuberculosis patients in Colombia	2009	PLoS ONE [Electronic Resource]	4	12	e8257	del Corral, H. and Paris, S. C. and Marin, N. D. and Marin, D. M. and Lopez, L. and Henao, H. M. and Martinez, T. and Villa, L. and Barrera, L. F. and Ortiz, B. L. and Ramirez, M. E. and Montes, C. J. and Oquendo, M. C. and Arango, L. M. and Riano, F. and Aguirre, C. and Bustamante, A. and Belisle, J. T. and Dobos, K. and Mejia, G. I. and Giraldo, M. R. and Brennan, P. J. and Robledo, J. and Arbe…	excluded	not reporting on new skin tests for tuberculosis infection
IFN-gamma, but not IP-10, MCP-2 or IL-2 response to RD1 selected peptides associates to active tuberculosis	2010	Journal of Infection	61	2	133-43	Goletti, D. and Raja, A. and Ahamed Kabeer, B. S. and Rodrigues, C. and Sodha, A. and Butera, O. and Carrara, S. and Vernet, G. and Longuet, C. and Ippolito, G. and Thangaraj, S. and Leportier, M. and Girardi, E. and Lagrange, P. H.	excluded	not reporting on new skin tests for tuberculosis infection
IFN-gamma-independent immune markers of Mycobacterium tuberculosis exposure	2019	Nature Medicine	25	6	977-987	Lu, L. L. and Smith, M. T. and Yu, K. K. Q. and Luedemann, C. and Suscovich, T. J. and Grace, P. S. and Cain, A. and Yu, W. H. and McKitrick, T. R. and Lauffenburger, D. and Cummings, R. D. and Mayanja-Kizza, H. and Hawn, T. R. and Boom, W. H. and Stein, C. M. and Fortune, S. M. and Seshadri, C. and Alter, G.	excluded	not reporting on new skin tests for tuberculosis infection
IFN-gamma-release assays to diagnose TB infection in the immunocompromised individual	2009	Expert Review of Respiratory Medicine	3	3	309-327	Dominguez, J. and Latorre, I. and Altet, N. and Mateo, L. and De Souza-Galvao, M. and Ruiz-Manzano, J. and Ausina, V.	excluded	not reporting on new skin tests for tuberculosis infection
IgG4-Related Disease With Tuberculosis: A Case Report and Retrospective Review of Patients in a Single Center	2021	Frontiers in Immunology	12		652985	Qing, P. and Lu, C. and Liu, Z. and Wen, X. and Chen, B. and Lin, Z. and Ma, Y. and Zhao, Y. and Liu, Y. and Tan, C.	excluded	not reporting on new skin tests for tuberculosis infection
IgG isotype antibody responses to epitopes of the Mycobacterium bovis protein MPB70 in immunised and in tuberculin skin test-reactor cattle	2000	Veterinary Microbiology	75	2	177-88	Lightbody, K. A. and McNair, J. and Neill, S. D. and Pollock, J. M.	excluded	not reporting on new skin tests for tuberculosis infection
IGRAs--the gateway to T cell based TB diagnosis	2013	Methods (Duluth)	61	1	52-62	Whitworth, H. S. and Scott, M. and Connell, D. W. and Donges, B. and Lalvani, A.	excluded	not reporting on new skin tests for tuberculosis infection
IL-7 addition increases spot size and number as measured by T-SPOT.TB ( R)	2012	Methods in Molecular Biology	792		229-41	Feske, M. L. and Medina, M. and Graviss, E. A. and Lewis, D. E.	excluded	not reporting on new skin tests for tuberculosis infection
IL-13 production by allergen-stimulated T cells is increased in allergic disease and associated with IL-5 but not IFN-gamma expression	1997	Immunology	91	1	53-7	Till, S. and Durham, S. and Dickason, R. and Huston, D. and Bungre, J. and Walker, S. and Robinson, D. and Kay, A. B. and Corrigan, C.	excluded	not reporting on new skin tests for tuberculosis infection
Immune reactive profiling in subjects at risk of latent tuberculosis infection with TST(+)/IGRA(-) results	2018	European Respiratory Journal. Conference: European Respiratory Society International Congress, ERS	52			Escalante, P. and Peikert, T. and Van Keulen, V. P. and Erskine, C. L. and Limper, A. H.	excluded	not reporting on new skin tests for tuberculosis infection
The immune response to Mycobacterium tuberculosis in HIV-infected and uninfected adults in Uganda: application of a whole blood cytokine assay in an epidemiological study	1999	International Journal of Tuberculosis & Lung Disease	3	3	239-47	Elliott, A. M. and Hurst, T. J. and Balyeku, M. N. and Quigley, M. A. and Kaleebu, P. and French, N. and Biryahwaho, B. and Whitworth, J. A. and Dockrell, H. M. and Hayes, R. J.	excluded	not reporting on new skin tests for tuberculosis infection
Immune responses to a recombinant Rv0057-Rv1352 fusion protein of Mycobacterium tuberculosis	2015	Annals of Clinical and Laboratory Science	45	1	39-48	Yang, Y. and Feng, J. and Zhang, J. and Zhao, W. and Liu, Y. and Liang, Y. and Bai, X. and Wang, L. and Wu, X.	excluded	not reporting on new skin tests for tuberculosis infection
Immune responses to ESAT-6 and CFP-10 by FASCIA and multiplex technology for diagnosis of M. tuberculosis infection; IP-10 is a promising marker	2012	PLoS ONE [Electronic Resource]	7	11	e43438	Borgstrom, E. and Andersen, P. and Atterfelt, F. and Jul and er, I. and Kallenius, G. and Maeurer, M. and Rosenkr and s, I. and Widfeldt, M. and Bruchfeld, J. and Gaines, H.	excluded	not reporting on new skin tests for tuberculosis infection
Immunity, safety and protection of an Adenovirus 5 prime--Modified Vaccinia virus Ankara boost subunit vaccine against Mycobacterium avium subspecies paratuberculosis infection in calves	2014	Veterinary Research	45		112	Bull, T. J. and Vrettou, C. and Linedale, R. and McGuinnes, C. and Strain, S. and McNair, J. and Gilbert, S. C. and Hope, J. C.	excluded	not reporting on new skin tests for tuberculosis infection
Immunization of premature and low birth weight babies	January	Revue Medicale Libanaise	17	1	24-26	Chacar, H. R. and Hage, P.	excluded	not reporting on new skin tests for tuberculosis infection
Immunodiagnostics of tuberculosis infection in vitroin solving the issue of prescribing preventive chemotherapy. [Russian]	2020	Children Infections	19	3	34-38	Eremenko, E. P. and Sergeeva, I. and Borodulin, B. and Amosova, E.	excluded	not reporting on new skin tests for tuberculosis infection
Immunogenicity and protective efficacy against murine tuberculosis of a prime-boost regimen with BCG and a DNA vaccine expressing ESAT-6 and Ag85A fusion protein	2011	Clinical & Developmental Immunology	2011		617892	Lu, J. and Wang, C. and Zhou, Z. and Zhang, Y. and Cao, T. and Shi, C. and Chen, Z. and Chen, L. and Cai, C. and Fan, X.	excluded	not reporting on new skin tests for tuberculosis infection
Immunogenicity of a recombinant Mycobacterium smegmatis vaccine expressing the fusion protein CMX in cattle from Goias State, Brazil	2014	Journal of Veterinary Medical Science	76	7	977-84	Alves Da Silva, D. and Cavalcanti, M. A. and Muniz De Oliveira, F. and Trentini, M. M. and Junqueira-Kipnis, A. P. and Kipnis, A.	excluded	not reporting on new skin tests for tuberculosis infection
Immunogenicity of mycobacterial vesicles in humans: identification of a new tuberculosis antibody biomarker	2013	Tuberculosis	93	4	448-55	Ziegenbalg, A. and Prados-Rosales, R. and Jenny-Avital, E. R. and Kim, R. S. and Casadevall, A. and Achkar, J. M.	excluded	Not health economics analysis
Immunogenicity of novel DosR regulon-encoded candidate antigens of Mycobacterium tuberculosis in three high-burden populations in Africa	2009	Clinical & Vaccine Immunology: CVI	16	8	1203-12	Black, G. F. and Thiel, B. A. and Ota, M. O. and Parida, S. K. and Adegbola, R. and Boom, W. H. and Dockrell, H. M. and Franken, K. L. and Friggen, A. H. and Hill, P. C. and Klein, M. R. and Lalor, M. K. and Mayanja, H. and Schoolnik, G. and Stanley, K. and Weldingh, K. and Kaufmann, S. H. and Walzl, G. and Ottenhoff, T. H. and Consortium, Gcgh Biomarkers for TB	excluded	not reporting on new skin tests for tuberculosis infection
Immunologic diagnosis of tuberculosis	2000	Clinical Infectious Diseases	30		S243-6	Gennaro, M. L.	excluded	not reporting on new skin tests for tuberculosis infection
Immunologic tests in diagnosis of tuberculosis infection in children of different age	2019	European Respiratory Journal. Conference: 29th International Congress of the European Respiratory Society, ERS. Madrid Spain	54			Dovgaliuk, I. and Ovchinnikova, U. and Starshinova, A. and Yablonskiy, P.	excluded	not reporting on new skin tests for tuberculosis infection
[Immunological assays in the diagnosis of tuberculosis infection at the beginning of 21st century]	2010	Srpski Arhiv Za Celokupno Lekarstvo	138	7	515-7	Kasikovic-Lecic, S. and Pavlovic, S. and Kuruc, V. and Ilic, M.	excluded	not reporting on new skin tests for tuberculosis infection
Immunological characterization of antigens encoded by the RD1 region of the Mycobacterium tuberculosis genome	2001	Scandinavian Journal of Immunology	54	5	448-52	Brusasca, P. N. and Colangeli, R. and Lyashchenko, K. P. and Zhao, X. and Vogelstein, M. and Spencer, J. S. and McMurray, D. N. and Gennaro, M. L.	excluded	not reporting on new skin tests for tuberculosis infection
Immunological characterization of latent tuberculosis infection in a low endemic country	2017	Tuberculosis	106		62-72	de Paus, R. A. and van Meijgaarden, K. E. and Prins, C. and Kamphorst, M. H. and Arend, S. M. and Ottenhoff, T. H. M. and Joosten, S. A.	excluded	not reporting on new skin tests for tuberculosis infection
Immunological Characterization of Proteins Expressed by Genes Located in Mycobacterium tuberculosis-Specific Genomic Regions Encoding the ESAT6-like Proteins	2021		9	1	7	Mustafa, A. S.	excluded	not reporting on new skin tests for tuberculosis infection
Immunological diagnosis of tuberculosis: problems and strategies for success	2007	Jornal Brasileiro De Pneumologia: Publicacao Oficial Da Sociedade Brasileira De Pneumologia E Tisilogia	33	3	323-34	Teixeira, H. C. and Abramo, C. and Munk, M. E.	excluded	not reporting on new skin tests for tuberculosis infection
Immunological differences between lung tuberculosis and latent tuberculosis infection	2018	European Respiratory Journal. Conference: European Respiratory Society International Congress, ERS	52			Starshinova, A. and Istomina, E. and Zinchenko, U. and Denisova, N. and Nazarenko, M. and Filatov, M. and Burdakov, V. and L and a, S. and Yablonskiy, P.	excluded	not reporting on new skin tests for tuberculosis infection
Immunological methods for TB infection diagnostics in children and adolescents. Challenges and opportunities. [Russian]	2018	Immunologiya	39	1	61-66	Vladimirsky, M. A.	excluded	not reporting on new skin tests for tuberculosis infection
Immunological<inf>disseminated processes</inf> skin tests<inf>in</inf>in<inf>the</inf> differential<inf>lungs</inf> diagnostics. [Russian]	2020	Pulmonologiya	30	4	446-452	Stogova, N. A.	excluded	not reporting on new skin tests for tuberculosis infection
The immunology of bovine tuberculosis and progression toward improved disease control strategies	2007	Vaccine	25	30	5504-11	McNair, J. and Welsh, M. D. and Pollock, J. M.	excluded	not reporting on new skin tests for tuberculosis infection
Immunopathogenesis and diagnosis of tuberculosis and tuberculosis-associated immune reconstitution inflammatory syndrome during early antiretroviral therapy	2009	Journal of Infectious Diseases	200	11	1736-45	Elliott, J. H. and Vohith, K. and Saramony, S. and Savuth, C. and Dara, C. and Sarim, C. and Huffam, S. and Oelrichs, R. and Sophea, P. and Saphonn, V. and Kaldor, J. and Cooper, D. A. and Chhi Vun, M. and French, M. A.	excluded	not reporting on new skin tests for tuberculosis infection
Impact of age and sex on mycobacterial immunity in an area of high tuberculosis incidence	2010	International Journal of Tuberculosis & Lung Disease	14	8	952-9	Gallant, C. J. and Cobat, A. and Simkin, L. and Black, G. F. and Stanley, K. and Hughes, J. and Doherty, T. M. and Hanekom, W. A. and Eley, B. and Beyers, N. and Jais, J. P. and van Helden, P. and Abel, L. and Alcais, A. and Hoal, E. G. and Schurr, E.	excluded	not reporting on new skin tests for tuberculosis infection
Impact of Euro-American sublineages of Mycobacterium tuberculosis on new infections among named contacts	2017	International Journal of Tuberculosis & Lung Disease	21	5	509-516	Feng, J. Y. and Jarlsberg, L. G. and Rose, J. and Grinsdale, J. A. and Janes, M. and Higashi, J. and Osmond, D. H. and Nahid, P. and Hopewell, P. C. and Kato-Maeda, M.	excluded	Not health economics analysis
Implication of ELISPOT assay for diagnosis of tuberculosis in sputum-negative patients with hematologic diseases. [Chinese]	January	Chinese Journal of Infection and Chemotherapy	10	1	44-48	Ye, L. P. and Liang, Y. and Shi, B. and Liu, L. H. and Jin, J. G. and Zhang, Y. Z. and Hu, W. Q. and Liu, M. J. and Yang, Y. R. and Hu, C. and Wu, X. Q.	excluded	not reporting on new skin tests for tuberculosis infection
Improved detection of Mycobacterium bovis infection in bovine lymph node tissue using immunomagnetic separation (IMS)-based methods	2013	PLoS ONE [Electronic Resource]	8	3	e58374	Stewart, L. D. and McNair, J. and McCallan, L. and Gordon, A. and Grant, I. R.	excluded	not reporting on new skin tests for tuberculosis infection
Improved diagnostic evaluation of suspected tuberculosis	2008	Annals of Internal Medicine	148	5	325-36	Dosanjh, D. P. and Hinks, T. S. and Innes, J. A. and Deeks, J. J. and Pasvol, G. and Hackforth, S. and Varia, H. and Millington, K. A. and Gunatheesan, R. and Guyot-Revol, V. and Lalvani, A.	excluded	not reporting on new skin tests for tuberculosis infection
Improved efficiency in detecting cellular immunity towards M. tuberculosis in patients receiving immunosuppressive drug therapy	2006	Nephrology Dialysis Transplantation	21	11	3258-68	Sester, U. and Junker, H. and Hodapp, T. and Schutz, A. and Thiele, B. and Meyerhans, A. and Kohler, H. and Sester, M.	excluded	not reporting on new skin tests for tuberculosis infection
Improved sensitivity of a novel recombinant protein skin test for the diagnosis of TB	April	Topics in Antiviral Medicine	26		338s-339s	Badaro, R. and Casper, C. and Coler, R. and Araujo-Neto, C. A. and Pedral-Sampaio, D. B. and Nakatani, M. and Neto, A. C. and Reed, S.	excluded	not reporting on new skin tests for tuberculosis infection
Improved Serodiagnostic Sensitivity of Strip Test for Latent Tuberculosis	2017	Journal of Clinical and Diagnostic Research JCDR	11	6	DC01-DC03	Kasempimolporn, S. and Thaveekarn, W. and Promrungreang, K. and Khow, O. and Boonchang, S. and Sitprija, V.	excluded	not reporting on new skin tests for tuberculosis infection
Improved skin test for differential diagnosis of bovine tuberculosis by the addition of Rv3020c-derived peptides	2012	Clinical & Vaccine Immunology: CVI	19	4	620-2	Jones, G. J. and Whelan, A. and Clifford, D. and Coad, M. and Vordermeier, H. M.	excluded	not reporting on new skin tests for tuberculosis infection
An improved whole-blood gamma interferon assay based on the CFP21-MPT64 fusion protein	2009	Clinical & Vaccine Immunology: CVI	16	5	686-91	Fu, R. and Wang, C. and Shi, C. and Lu, M. and Fang, Z. and Lu, J. and Wang, F. and Fan, X.	excluded	not reporting on new skin tests for tuberculosis infection
Improving the diagnosis of bovine tuberculosis using gold nanoparticles conjugated with purified protein derivative: special regard to staphylococcal protein A and streptococcal protein G	2021	Environmental Science & Pollution Research	28	23	29200-29220	El-Sayyad, G. S. and Hasan, O. F. and Saad, M. A. M. and El-Batal, A. I.	excluded	not reporting on new skin tests for tuberculosis infection
Improving the estimation of tuberculosis infection prevalence using T-cell-based assay and mixture models	2008	International Journal of Tuberculosis & Lung Disease	12	8	895-902	Pai, M. and Dendukuri, N. and Wang, L. and Joshi, R. and Kalantri, S. and Rieder, H. L.	excluded	not reporting on new skin tests for tuberculosis infection
In the AGE of biologic therapy: Which anti-TNF agent is safe to use in patients with latent tuberculosis	April	Rheumatology	3		iii99	El Miedany, Y. and Palmer, D.	excluded	not reporting on new skin tests for tuberculosis infection
In vitro decrease of lyase activity in rat ovarian cells during incubation: effect of hCG	1987	Steroids	49	4	341-53	Suzuki, K. and Tamaoki, B.	excluded	not reporting on new skin tests for tuberculosis infection
In vitro gamma interferon tests for the detection of tuberculosis infection	2007	Journal of Immunotoxicology	4	3	219-24	Litwin, C. M.	excluded	not reporting on new skin tests for tuberculosis infection
An in vitro model for analysis of oxidative death in primary mouse astrocytes	1998	Brain Research	788	1	125-32	Robb, S. J. and Connor, J. R.	excluded	not reporting on new skin tests for tuberculosis infection
The in vivo immunomodulatory effect of recombinant tumour necrosis factor-alpha in guinea pigs vaccinated with Mycobacterium bovis bacille Calmette-Guerin	2011	Clinical & Experimental Immunology	165	1	110-20	Kramp, J. C. and McMurray, D. N. and Formichella, C. and Jeevan, A.	excluded	not reporting on new skin tests for tuberculosis infection
In Vivo Molecular Dissection of the Effects of HIV-1 in Active Tuberculosis	2016	PLoS Pathogens	12	3	e1005469	Bell, L. C. and Pollara, G. and Pascoe, M. and Tomlinson, G. S. and Lehloenya, R. J. and Roe, J. and Meldau, R. and Miller, R. F. and Ramsay, A. and Chain, B. M. and Dheda, K. and Noursadeghi, M.	excluded	not reporting on new skin tests for tuberculosis infection
Incidence of conversion of screening tests for M. Tuberculosis (PPD, gifrelease assay) in a metropolitan cohort of patients treated with TNF-alpha inhibitors	September	Arthritis and Rheumatology	70		1355	Trinh, H. and Tabechian, D.	excluded	not reporting on new skin tests for tuberculosis infection
Incidence of tuberculosis among anti-tumor necrosis factor users in patients with a previous history of tuberculosis	November	Respiratory Medicine	107	11	1797-1802	Jo, K. W. and Hong, Y. and Jung, Y. J. and Yoo, B. and Lee, C. K. and Kim, Y. G. and Yang, S. K. and Byeon, J. S. and Kim, K. J. and Ye, B. D. and Lee, S. D. and Kim, W. S. and Kim, D. S. and Shim, T. S.	excluded	not reporting on new skin tests for tuberculosis infection
Incidence of tuberculosis infection in psoriatic patients on anti-TNF therapy: Report of a case series with 144 patients	June	Journal of the European Academy of Dermatology and Venereology	25	6	730-733	Sanchez-Moya, A. I. and Dauden, E.	excluded	not reporting on new skin tests for tuberculosis infection
The increase in activity of acid hydrolases in muscles of rats after subcutaneous administration of dimethyl-para-phenylene diamine. A combined histochemical and biochemical investigation. I. The histochemical investigation	1979	Histochemistry	61	2	81-91	Meijer, A. E. and Israel, D. E.	excluded	not reporting on new skin tests for tuberculosis infection
The increase in activity of glucose-6-phosphate dehydrogenase and 6-phosphogluconate dehydrogenase in skeletal muscles of rats after subcutaneous administration of N,N'-dimethyl-para-phenylenediamine	1981	Histochemistry	71	4	543-58	Elias, E. A. and Meijer, A. E.	excluded	not reporting on new skin tests for tuberculosis infection
Increased incidence of liver enzymes abnormalities in patients treated with isoniazid in combination with disease modifying and/or biologic agents	August	Clinical Rheumatology	33	8	1049-1053	Bourre-Tessier, J. and Arino-Torregrosa, M. and Choquette, D.	excluded	not reporting on new skin tests for tuberculosis infection
Increased risk of tuberculosis in patients treated with antitumor necrosis factor alpha	2009	Clinical Rheumatology	28	4	421-426	Elbek, O. and Uyar, M. and AydIn, N. and Borekci, S. and Bayram, N. and Bayram, H. and Dikensoy, O.	excluded	not reporting on new skin tests for tuberculosis infection
Indeterminate and positivity rates of the T-Spot.TB test in at-risk individuals screened for tuberculosis infection	2010	American Journal of Respiratory and Critical Care Medicine. Conference: American Thoracic Society International Conference, ATS	181	1		Matsubara, J.	excluded	not reporting on new skin tests for tuberculosis infection
An indeterminate QuantiFERON TB-2G response for miliary tuberculosis, due to severe pancytopenia	December	Journal of Infection and Chemotherapy	13	6	414-417	Kobashi, Y. and Fukuda, M. and Yoshida, K. and Oka, M.	excluded	not reporting on new skin tests for tuberculosis infection
[Index of accuracy and survival of patients with malignant melanoma of the skin (C43), taking into account by the histological structure and stage of the disease.]	2020	Advances in Gerontology = Uspekhi Gerontologii/Rossiiskaia Akademiia Nauk, Gerontologicheskoe Obshchestvo	33	6	1165-1173	Merabishvili, V. M. and Merabishvili, E. N.	excluded	not reporting on new skin tests for tuberculosis infection
Individual animals of a cattle herd infected with the same Mycobacterium bovis genotype shows important variations in bacteriological, histopathological and immune response parameters	2007	Zoonoses & Public Health	54	2	86-93	Meikle, V. and Schneider, M. and Azenzo, G. and Zumarraga, M. and Magnano, G. and Cataldi, A.	excluded	not reporting on new skin tests for tuberculosis infection
Induration or erythema diameter not less than 5 mm as results of recombinant fusion protein ESAT6-CFP10 skin test for detecting M. tuberculosis infection	2020	BMC Infectious Diseases	20	1	685	Zhang, H. and Wang, L. and Li, F. and Lu, S. and Xia, J.	excluded	not reporting on new skin tests for tuberculosis infection
Infections after Biologic Agent Therapy in rheumatic diseases	April	International Journal of Infectious Diseases	1		348-349	Kinikli, S. and Kinikli, G. and Kucuksahin, O. and Turgay, M. and Ates, A.	excluded	not reporting on new skin tests for tuberculosis infection
Infections associated with tumor necrosis factor-alpha antagonists	September	Pharmacotherapy	25	9	1181-1192	Rychly, D. J. and DiPiro, J. T.	excluded	not reporting on new skin tests for tuberculosis infection
Infliximab partially impairs the anti-Mycobacterium tuberculosis immune responses of severe psoriasis patients with positive tuberculin skin-test	2012	Journal of the European Academy of Dermatology & Venereology	26	3	319-24	Silva, L. C. and Geluk, A. and Arnone, M. and Romiti, R. and Franken, K. C. and Duarte, A. J. and Takahashi, M. D. and Benard, G.	excluded	not reporting on new skin tests for tuberculosis infection
Influence of dietary antioxidants on polychlorinated biphenyls (PCB) induced hepatic lipid peroxide formation and vitamin A reduction in rats	1982	Journal of Nutritional Science and Vitaminology	28	4	455-466	Saito, M. and Ikegami, S. and Ito, Y. and Innami, S.	excluded	not reporting on new skin tests for tuberculosis infection
The influence of genotype allele HLA-DRB1* on the development of generalized forms of tuberculosis among children	2015	European Respiratory Journal. Conference: European Respiratory Society Annual Congress	46			Starshinova, A. and Korneva, N. and Dovgaluk, I. and Pavlova, M. and Pavlova, I. and Bubnova, L.	excluded	not reporting on new skin tests for tuberculosis infection
Influence of Mycobacterium leprae and its soluble products on the cutaneous responsiveness of leprosy patients to antigen and recombinant interleukin 2	1989	Proceedings of the National Academy of Sciences of the United States of America	86	16	6269-73	Kaplan, G. and Sampaio, E. P. and Walsh, G. P. and Burkhardt, R. A. and Fajardo, T. T. and Guido, L. S. and de Mir and a Machado, A. and Cellona, R. V. and Abalos, R. M. and Sarno, E. N. and et al.	excluded	not reporting on new skin tests for tuberculosis infection
Influence of some synthetic antioxidants on the growth and metastases formation of Lewis lung carcinoma and amelanotic B16 melanoma in C57BL mice	1981	Archiv fur Geschwulstforschung	51	5	379-85	Kanclerz, A. and Zbytniewski, Z. and Boeryd, B.	excluded	not reporting on new skin tests for tuberculosis infection
The information value of DIASKINTEST in diagnostics of pediatric TB	2013	European Respiratory Journal. Conference: European Respiratory Society Annual Congress	42			Kasimtseva, O. V. and Karpina, N. L. and Demikhova, O. V.	excluded	Not health economics analysis
Inhibition of cephaloridine-induced lipid peroxidation	1985	Toxicology	35	4	295-305	Cojocel, C. and Laeschke, K. H. and Inselmann, G. and Baumann, K.	excluded	not reporting on new skin tests for tuberculosis infection
Inhibition of diquat-induced lipid peroxidation and toxicity in precision-cut rat liver slices by novel antioxidants	1991	Toxicology & Applied Pharmacology	108	2	321-9	Wolfgang, G. H. and Jolly, R. A. and Donarski, W. J. and Petry, T. W.	excluded	not reporting on new skin tests for tuberculosis infection
Inhibition of ethanol induced hepatic vitamin A depletion by administration of N,N'-diphenyl-p-phenylene-diamine (DPPD)	1986	Life Sciences	38	8	695-702	Ryle, P. R. and Hodges, A. and Thomson, A. D.	excluded	not reporting on new skin tests for tuberculosis infection
Inhibition of iodoacetamide and t-butylhydroperoxide toxicity in LLC-PK1 cells by antioxidants: a role for lipid peroxidation in alkylation induced cytotoxicity	1991	Archives of Biochemistry & Biophysics	284	2	422-30	Chen, Q. and Stevens, J. L.	excluded	not reporting on new skin tests for tuberculosis infection
Inhibition of lipid peroxidation without prevention of cellular injury in isolated rat hepatocytes	1981	Toxicology and Applied Pharmacology	58	1	2018-08-01	Stacey, N. H. and Klaassen, C. D.	excluded	not reporting on new skin tests for tuberculosis infection
Inhibition of mouse hepatocyte intercellular communication by paraquat-generated oxygen free radicals	1988	Toxicology & Applied Pharmacology	94	3	427-36	Ruch, R. J. and Klaunig, J. E.	excluded	not reporting on new skin tests for tuberculosis infection
Inhibition of prostaglandin synthesis in rabbit kidney medulla slices by antioxidants	1984	Journal of Pharmacy & Pharmacology	36	3	195-7	Fujimoto, Y. and Tanioka, H. and Toibana, E. and Yamamoto, T. and Fujita, T.	excluded	not reporting on new skin tests for tuberculosis infection
Inhibition of S-(1,2-dichlorovinyl)-L-cysteine-induced lipid peroxidation by antioxidants in rabbit renal cortical slices: dissociation of lipid peroxidation and toxicity	1994	Journal of Biochemical Toxicology	9	3	121-30	Davis, J. W. and Petry, T. W.	excluded	not reporting on new skin tests for tuberculosis infection
Inhibition of succinate:ubiquinone reductase and decrease of ubiquinol in nephrotoxic cysteine S-conjugate-induced oxidative cell injury	1995	Molecular Pharmacology	48	5	928-37	van de Water, B. and Zoeteweij, J. P. and de Bont, H. J. and Nagelkerke, J. F.	excluded	not reporting on new skin tests for tuberculosis infection
The inhibitory effect of actinomycin D and cycloheximide on the increase in activity of glucose-6-phosphate dehydrogenase and 6-phosphogluconate dehydrogenase in experimentally induced diseased skeletal muscles	1984	Histochemical Journal	16	9	971-82	Meijer, A. E. and Elias, E. A.	excluded	not reporting on new skin tests for tuberculosis infection
Inhibitory effects of N,N'-diphenyl-p-phenylenediamine on the early stage of the enhanced hepatocarcinogenesis caused by coadministration of ethionine and a choline-deficient L-amino acid-defined diet in rats	1996	Experimental & Toxicologic Pathology	48	4	275-82	Kobayashi, E. and Tsujiuchi, T. and Nakae, D. and Mizumoto, Y. and Andoh, N. and Endoh, T. and Kitada, H. and Tsutsumi, M. and Denda, A. and Konishi, Y.	excluded	not reporting on new skin tests for tuberculosis infection
In-hospital contact investigation among health care workers after exposure to smear-negative tuberculosis	2009	Journal of Occupational Medicine & Toxicology	4		11	Ringshausen, F. C. and Schlosser, S. and Nienhaus, A. and Schablon, A. and Schultze-Werninghaus, G. and Rohde, G.	excluded	not reporting on new skin tests for tuberculosis infection
An in-house RD1-based enzyme-linked immunospot-gamma interferon assay instead of the tuberculin skin test for diagnosis of latent Mycobacterium tuberculosis infection	2006	Journal of Clinical Microbiology	44	6	1944-50	Codecasa, L. and Mantegani, P. and Galli, L. and Lazzarin, A. and Scarpellini, P. and Fortis, C.	excluded	not reporting on new skin tests for tuberculosis infection
Innovative technologies for detecting and diagnostic of tuberculosis in children and adolescents: Achievements and problems. [Russian]	November	Pediatriya - Zhurnal im G.N		6	112-118	Chugaev, Y. P. and Kamayeva, N. G. and Tsvetkov, A. I. and Kudlay, D. A. and Cherniaev, I. A.	excluded	not reporting on new skin tests for tuberculosis infection
Insight into the mechanism of trypanosome lytic factor-1 killing of Trypanosoma brucei brucei	2001	Molecular & Biochemical Parasitology	118	1	33-40	Bishop, J. R. and Shimamura, M. and Hajduk, S. L.	excluded	not reporting on new skin tests for tuberculosis infection
Interaction between C-Tb and PPD given concomitantly in a split-body randomised controlled trial	2019	International Journal of Tuberculosis & Lung Disease	23	1	38-44	Aggerbeck, H. and Ruhwald, M. and Hoff, S. T. and Tingskov, P. N. and Hellstrom, E. and Malahleha, M. and Siebert, M. and Gani, M. and Diacon, A. and Novelijc, Z. and Andersen, P. and Dheda, K.	excluded	Not health economics analysis
Interaction of Mycobacterium tuberculosis-induced transforming growth factor beta1 and interleukin-10	1999	Infection & Immunity	67	11	5730-5	Othieno, C. and Hirsch, C. S. and Hamilton, B. D. and Wilkinson, K. and Ellner, J. J. and Toossi, Z.	excluded	not reporting on new skin tests for tuberculosis infection
Interference of DPPD with hepatic drug metabolizing enzyme system	1974	Pharmacological Research Communications	6	2	127-34	Gabriel, L. and Burdino, E. and Torrielli, M. V. and Ugazio, G.	excluded	not reporting on new skin tests for tuberculosis infection
Interferon ELISPOT study immune response against mycobacterial ESA T6 and PPD	July	International Journal of Infectious Diseases	2		S24	Ghatei, F. and Zare, H. R. and Habibagahi, M. and Tahery, M. and Farnia, P.	excluded	not reporting on new skin tests for tuberculosis infection
Interferon gamma mRNA detection by real-time reverse transcriptase PCR using whole blood of TB patients	October	Clinical Chemistry	1		A225	Kim, S. and Kang, Y. and Cho, J. and Kim, Y. and Kim, H. and Choi, Y. and Park, S. and Kim, G. and Cho, Y. and Kim, T. and Cho, S. and Lee, H.	excluded	not reporting on new skin tests for tuberculosis infection
Interferon gamma release assay and tuberculin skin test positivity in sarcoidosis	1	Lung India	32	1	91-92	Vyas, S. and Thangakunam, B. and Gupta, R. and Michael, J. S. and Christopher, D. J.	excluded	not reporting on new skin tests for tuberculosis infection
Interferon gamma release assay in diagnosis of pediatric tuberculosis: a meta-analysis	2011	FEMS Immunology & Medical Microbiology	63	2	165-73	Sun, L. and Xiao, J. and Miao, Q. and Feng, W. X. and Wu, X. R. and Yin, Q. Q. and Jiao, W. W. and Shen, C. and Liu, F. and Shen, D. and Shen, A. D.	excluded	not reporting on new skin tests for tuberculosis infection
Interferon gamma release assays for diagnosing active and latent tuberculosis	May	Expert Opinion on Medical Diagnostics	3	3	303-312	Thijsen, S. F. T. and Bossink, A. W. J.	excluded	not reporting on new skin tests for tuberculosis infection
Interferon gamma release assays for Diagnostic Evaluation of Active tuberculosis (IDEA): test accuracy study and economic evaluation	2019	Health Technology Assessment (Winchester, England)	23	23	1-152	Takwoingi, Y. and Whitworth, H. and Rees-Roberts, M. and Badhan, A. and Partlett, C. and Green, N. and Boakye, A. and Lambie, H. and Marongiu, L. and Jit, M. and White, P. and Deeks, J. J. and Kon, O. M. and Lalvani, A.	excluded	not reporting on new skin tests for tuberculosis infection
Interferon Gamma Release Assays in Patients with Respiratory Isolates of Non-Tuberculous Mycobacteria - a Preliminary Study	2019	Polish Journal of Microbiology/Polskie Towarzystwo Mikrobiologow/The Polish Society of Microbiologists	68	1	15-19	Augustynowicz-Kopec, E. and Siemion-Szczesniak, I. and Zabost, A. and Wyrostkiewicz, D. and Filipczak, D. and Oniszh, K. and Gawryluk, D. and Radzikowska, E. and Korzybski, D. and Szturmowicz, M.	excluded	not reporting on new skin tests for tuberculosis infection
Interferon gamma response to combinations 38 kDa/CFP-10, 38 kDa/MPT-64, ESAT-6/MPT-64 and ESAT-6/CFP-10, each related to a single recombinant protein of Mycobacterium tuberculosis in individuals from tuberculosis endemic areas	2007	Microbiology & Immunology	51	3	289-96	Tavares, R. C. and Salgado, J. and Moreira, V. B. and Ferreira, M. A. and Mello, F. C. and Leung, J. W. and Fonseca Lde, S. and Spallek, R. and Singh, M. and Saad, M. H.	excluded	not reporting on new skin tests for tuberculosis infection
Interferon-gamma assay in the diagnosis of latent tuberculosis infection in arthritis patients treated with tumor necrosis factor antagonists in Korea	2010	American Journal of Respiratory and Critical Care Medicine. Conference: American Thoracic Society International Conference, ATS	181	1		Chang, B. and Park, H. and Jeon, K. and Ahn, J. and Cha, H. and Koh, E. and Kang, E. and Koh, W.	excluded	not reporting on new skin tests for tuberculosis infection
Interferon-gamma assays in the immunodiagnosis of tuberculosis: a systematic review	2004	The Lancet Infectious Diseases	4	12	761-76	Pai, M. and Riley, L. W. and Colford, J. M., Jr.	excluded	not reporting on new skin tests for tuberculosis infection
[Interferon-gamma assays T-SPOT.TB for the diagnosis of latent tuberculosis infection]	2011	Pneumonologia i Alergologia Polska	79	4	264-71	Borkowska, D. and Zwolska, Z. and Michalowska-Mitczuk, D. and Korzeniewska-Kosela, M. and Zabost, A. and Napiorkowska, A. and Kozinska, M. and Brzezinska, S. and Augustynowicz-Kopec, E.	excluded	not reporting on new skin tests for tuberculosis infection
Interferon-gamma release assay for tuberculosis in patients with psoriasis treated with tumour necrosis factor antagonists: In vivo and in vitro analysis	November	British Journal of Dermatology	169	5	1133-1140	Sauzullo, I. and Mengoni, F. and Marocco, R. and Potenza, C. and Skroza, N. and Tieghi, T. and Lichtner, M. and Vullo, V. and Mastroianni, C. M.	excluded	not reporting on new skin tests for tuberculosis infection
The interferon-gamma release assay used in patients with Fever of Unknown Origin	July	International Journal of Infectious Diseases	1		S105	Wang, Y. and Zhang, K. Y. and Chen, H. Y. and Li, Y. X. and Yang, X. Y. and Bao, W. G. and Wang, F.	excluded	not reporting on new skin tests for tuberculosis infection
Interferon-gamma release assays for diagnosing mycobacterium tuberculosis infection in renal dialysis patients	2008	Clinical Journal of The American Society of Nephrology: CJASN	3	5	1357-63	Winthrop, K. L. and Nyendak, M. and Calvet, H. and Oh, P. and Lo, M. and Swarbrick, G. and Johnson, C. and Lewinsohn, D. A. and Lewinsohn, D. M. and Mazurek, G. H.	excluded	not reporting on new skin tests for tuberculosis infection
Interferon-gamma release assays for the diagnosis of latent tuberculosis infection: An updated review	2013	Annals of Clinical and Laboratory Science	43	2	221-229	Moon, H. W. and Hur, M.	excluded	not reporting on new skin tests for tuberculosis infection
Interferon-gamma release assays for the diagnosis of Mycobacterium tuberculosis infection in children: a literature review	2012	International Journal of Immunopathology & Pharmacology	25	2	335-43	Chiappini, E. and Bonsignori, F. and Accetta, G. and Boddi, V. and Galli, L. and Biggeri, A. and De Martino, M.	excluded	not reporting on new skin tests for tuberculosis infection
The interferon-gamma test in perspective. [Japanese]	December	Kekkaku	80	12	773-784	Mori, T.	excluded	not reporting on new skin tests for tuberculosis infection
Interferon-I<sup>3</sup> release assays for TB screening of healthcare workers: A systematic review	2010	American Journal of Respiratory and Critical Care Medicine. Conference: American Thoracic Society International Conference, ATS	181	1		Zwerling, A. and Van Den Hof, S. and Scholten, J. and Cobelens, F. and Menzies, D. and Pai, M.	excluded	not reporting on new skin tests for tuberculosis infection
Interferon-inducible protein-10 as a marker to detect latent and active tuberculosis in rheumatoid arthritis	2011	International Journal of Tuberculosis & Lung Disease	15	2	192-200	Chen, D. Y. and Shen, G. H. and Chen, Y. M. and Chen, H. H. and Lin, C. C. and Hsieh, C. W. and Lan, J. L.	excluded	not reporting on new skin tests for tuberculosis infection
Intradermal and oral immunization with recombinant Mycobacterium bovis BCG expressing the simian immunodeficiency virus Gag protein induces long-lasting, antigen-specific immune responses in guinea pigs	2006	Clinical Immunology	119	1	67-78	Kawahara, M. and Matsuo, K. and Honda, M.	excluded	not reporting on new skin tests for tuberculosis infection
Investigation of latent tuberculosis infection in patients with psoriasis who are candidate for receiving immunobiological drugs	2011	Anais Brasileiros de Dermatologia	86	4	716-24	Lima, E. V. and Lima Mde, A. and Duarte, A. and Marques, C. and Benard, G. and Lorena, V. and Gomes, Y.	excluded	not reporting on new skin tests for tuberculosis infection
[The in-vitro interferon-gamma release assay for the diagnosis of tuberculosis and Mycobacterium tuberculosis infections]	2005	Chung-Hua Chieh Ho Ho Hu Hsi Tsa Chih Chinese Journal of Tuberculosis & Respiratory Diseases	28	8	545-9	Xie, L. and Ma, Y. and Gao, W. W. and Li, C. Y. and Zhang, Z. D. and Chen, X. Y. and Gu, S. X. and Xing, A. Y. and Zheng, S. H. and Liu, Z. Q. and Chen, X. and Han, X. Q.	excluded	not reporting on new skin tests for tuberculosis infection
Involvement of activation of NADPH oxidase and extracellular signal-regulated kinase (ERK) in renal cell injury induced by zinc	2005	Journal of Toxicological Sciences	30	2	135-44	Matsunaga, Y. and Kawai, Y. and Kohda, Y. and Gemba, M.	excluded	not reporting on new skin tests for tuberculosis infection
Involvement of NADPH oxidase-mediated generation of reactive oxygen species in the apototic cell death by capsaicin in HepG2 human hepatoma cells	2004	Free Radical Research	38	4	405-12	Lee, Y. S. and Kang, Y. S. and Lee, J. S. and Nicolova, S. and Kim, J. A.	excluded	not reporting on new skin tests for tuberculosis infection
Iron absorption and metabolism. II. Substitution of N, N-diphenyl-p-phenylenediamine (DPPD) for vitamin E	1957	Journal of Nutrition	63	1	33-40	Tucker, R. G. and Greenberg, S. M. and Heming, A. E. and Mathues, J. K.	excluded	not reporting on new skin tests for tuberculosis infection
Iron- and ascorbic acid-induced lipid peroxidation in renal microsomes isolated from rats treated with platinum compounds	1991	Cancer Chemotherapy & Pharmacology	28	6	427-33	Hannemann, J. and Duwe, J. and Baumann, K.	excluded	not reporting on new skin tests for tuberculosis infection
Is it safe to use anti-TNF-alpha agents for tuberculosis in children suVering with chronic rheumatic disease?	September	Rheumatology International	32	9	2675-2679	Kilic, O. and Kasapcopur, O. and Camcioglu, Y. and Cokugras, H. and Arisoy, N. and Akcakaya, N.	excluded	not reporting on new skin tests for tuberculosis infection
Is it time to replace the tuberculin skin test with a blood test?	18	JAMA - Journal of the American Medical Association	308	3	241-242	LoBue, P. A. and Castro, K. G.	excluded	not reporting on new skin tests for tuberculosis infection
Is the risk of tuberculosis increased in behcet's disease compared to other rheumatological disorders after anti-TNF-alpha Treatment	October	Arthritis and Rheumatology	71		3029-3030	Gazel, U. and Kocakaya, D. and Topcu, I. and Karatas, H. and Karabacak, M. and Atagunduz, P. and Inanc, N. and Alibaz-Oner, F. and Direskeneli, H.	excluded	not reporting on new skin tests for tuberculosis infection
[Is the tuberculin skin test still suitable to diagnose tuberculosis infection ?]	2009	Medicina	69	3	359-69	de Kantor, I. N. and Ritacco, V.	excluded	not reporting on new skin tests for tuberculosis infection
[Is there screening for urinary tuberculosis?]	2017	Urologiia (Moscow, Russia)		6	34-37	Shevchenko, S. Y. and Kulchavenya, E. V.	excluded	not reporting on new skin tests for tuberculosis infection
Is tuberculin skin testing reliable during anti-tumor necrosis factor-alfa therapy? A case report and review of the literature		Journal of the American Academy of Dermatology.				Haddican, M. M. and Koo, J. Y. M.	excluded	not reporting on new skin tests for tuberculosis infection
Is tuberculosis screening sufficient for preventing TB reactivation in biologic treated patients?	2014	Annals of the Rheumatic Diseases. Conference: Annual European Congress of Rheumatology of the European League Against Rheumatism, EULAR	73			Opris, D. and Mazilu, D. and Saulescu, I. and Ionescu, R.	excluded	not reporting on new skin tests for tuberculosis infection
Isolation, Identification, and Characterization of a New Highly Pathogenic Field Isolate of Mycobacterium avium spp. avium	2017	Frontiers in Veterinary Science	4		243	Zhu, L. and Peng, Y. and Ye, J. and Wang, T. and Bian, Z. and Qin, Y. and Zhang, H. and Ding, J.	excluded	Not health economics analysis
Isoniazid prophylaxis differently modulates T-cell responses to RD1-epitopes in contacts recently exposed to Mycobacterium tuberculosis: a pilot study	2007	Respiratory Research	8		5	Goletti, D. and Parracino, M. P. and Butera, O. and Bizzoni, F. and Casetti, R. and Dainotto, D. and Anzidei, G. and Nisii, C. and Ippolito, G. and Poccia, F. and Girardi, E.	excluded	not reporting on new skin tests for tuberculosis infection
Laboratory monitoring of biologic therapies	2005	Clinical and Experimental Rheumatology	23		90-92	Cush, J. J. and Yazici, Y.	excluded	not reporting on new skin tests for tuberculosis infection
Lack of an inverse association between tuberculosis infection and atopy: by T-cell-based immune assay (RD1-ELISpot)	2008	Pediatric Allergy & Immunology	19	8	709-15	Soysal, A. and Bahceciler, N. and Barlan, I. and Bakir, M.	excluded	not reporting on new skin tests for tuberculosis infection
Lanthanoid pyridyl-beta-diketonate 'triangles'. New examples of single molecule toroics	2020	Dalton Transactions	49	47	17421-17432	Caporale, C. and Sobolev, A. N. and Phonsri, W. and Murray, K. S. and Swain, A. and Rajaraman, G. and Ogden, M. I. and Massi, M. and Fuller, R. O.	excluded	Not health economics analysis
Large-scale evaluation of enzyme-linked immunospot assay and skin test for diagnosis of Mycobacterium tuberculosis infection against a gradient of exposure in The Gambia	2004	Clinical Infectious Diseases	38	7	966-73	Hill, P. C. and Brookes, R. H. and Fox, A. and Fielding, K. and Jeffries, D. J. and Jackson-Sillah, D. and Lugos, M. D. and Owiafe, P. K. and Donkor, S. A. and Hammond, A. S. and Otu, J. K. and Corrah, T. and Adegbola, R. A. and McAdam, K. P.	excluded	not reporting on new skin tests for tuberculosis infection
Latent and active TB infection increase harmful immune activation in those co-infected with HIV	April	Topics in Antiviral Medicine	22		428	Sullivan, Z. A. and Wong, E. B. and Ndung, U. T. and Kasprowicz, V. O. and Bishai, W. R.	excluded	not reporting on new skin tests for tuberculosis infection
Latent tuberculosis detection and tuberculosis reactivation in patients receiving anti-tnfa drugs: A nationwide Italian survey	October	Arthritis and Rheumatism	10		S773	Cantini, F. and Lubrano, E. and Mathieu, A. and Marchesoni, A. and Salvarani, C. and Scarpa, R. and Spadaro, A.	excluded	not reporting on new skin tests for tuberculosis infection
Latent tuberculosis in children: Diagnosis and management	April	Indian Journal of Pediatrics	78	4	464-468	Singh, M. and Saini, A. G. and Anil, N. and Aggarwal, A.	excluded	not reporting on new skin tests for tuberculosis infection
Latent tuberculosis infection among new recruits to the army in Beijing, China in 2009	2011	APMIS	119	6	377-84	Wu, X. and Liang, Y. and Wang, L. and Wang, Z. and Zhang, C. and Yang, Y. and Zhang, J.	excluded	Not health economics analysis
Latent tuberculosis infection amongst new recruits to the Chinese army: comparison of ELISPOT assay and tuberculin skin test	2009	Clinica Chimica Acta	405	1	110-3	Wu, X. and Li, Q. and Yang, Y. and Zhang, C. and Li, J. and Zhang, J. and Liang, Y. and Cheng, H. and Zhang, J. and Zhu, L. and Zhang, G. and Wang, L.	excluded	Not health economics analysis
Latent tuberculosis infection and tuberculosis in patients with rheumatic diseases treated with anti-tumor necrosis factor agents	1	Clinical Rheumatology	36	8	1891-1896	Garziera, G. and Morsch, A. L. B. and Otesbelgue, F. and Staub, F. L. and Palominos, P. E. and Brenol, C. V. and Silva, D. R.	excluded	not reporting on new skin tests for tuberculosis infection
Latent tuberculosis infection and tuberculosis in patients with rheumatic diseases under treatment with anti-tumor necrosis factor drugs	June	Annals of the Rheumatic Diseases	76		1446	Morsch, A. L. B. and Garziera, G. and Otesbelgue, F. and Staub, F. L. and Palominos, P. E. and Brenol, C. V. and Silva, D. R.	excluded	not reporting on new skin tests for tuberculosis infection
Latent tuberculosis infection detection and active tuberculosis prevention in patients receiving anti-TNF therapy: an Italian nationwide survey	1	International Journal of Rheumatic Diseases	19	8	799-805	Cantini, F. and Lubrano, E. and Marchesoni, A. and Mathieu, A. and Olivieri, I. and Salvarani, C. and Scarpa, R. and Spadaro, A.	excluded	not reporting on new skin tests for tuberculosis infection
Latent tuberculosis infection in a subject with diabetes mellitus - A case report. [Croatian, English]	October	Biochemia Medica	18	3	368-373	Dodig, S. and Topic, R. Z. and Zivcic, J.	excluded	not reporting on new skin tests for tuberculosis infection
Latent tuberculosis infection in children and adolescents in Russia	2020	International Journal of Infectious Diseases	92		S26-S30	Aksenova, V. A. and Vasilyeva, I. A. and Kasaeva, T. C. and Samoilova, A. G. and Pshenichnaya, N. Y. and Tyulkova, T. E.	excluded	not reporting on new skin tests for tuberculosis infection
Latent tuberculosis infection in children as a prerequisite for the tuberculosis development in adults. [Russian]	September	Pediatriya - Zhurnal im G.N		5	179-181	Chugaev, Y. P. and Tsvetkov, A. I. and Chernyaev, I. A. and Kamaeva, N. G. and Kudlay, D. A.	excluded	not reporting on new skin tests for tuberculosis infection
Latent tuberculosis infection in end stage renal disease patients on dialysis in population with moderate prevalence rate of tuberculosis	May	Nephrology Dialysis Transplantation	2		ii400	Stec, A. and Koziol-Montewka, M. and Ksiazek, A.	excluded	not reporting on new skin tests for tuberculosis infection
Latent tuberculosis infection in Inflammatory Bowel Disease on thebackground of immunosuppressive therapy	December	Inflammatory Bowel Diseases	2		S40	Sagynbaeva, V. and Lazebnik, L. and Knyazev, O. and Efremov, L. and Dorofeev, A. and Rytikova, N.	excluded	not reporting on new skin tests for tuberculosis infection
Latent tuberculosis infection in patients with chronic plaque psoriasis: Evidence from the Italian Psocare Registry	1	British Journal of Dermatology	172	6	1613-1620	Cazzaniga, S. and Maccarone, M. and Picardo, M. and Naldi, L. and Griseta, V. and Miracapillo, A. and Azzini, M. and Mocci, L. and Michelini, M. and Offidani, A. and Bernardini, L. and Campanati, A. and Ricotti, G. and Giacchetti, A. and Norat, M. and Gualco, F. and Castelli, A. and Cuccia, A. and Diana, A. and Roncarolo, G. and Belli, M. A. and Baldassarre, M. A. and Santoro, G. and Vena, G. A. …	excluded	not reporting on new skin tests for tuberculosis infection
Latent tuberculosis infection screening in juvenile idiopathic arthritis patients preceding anti-TNF therapy in a tuberculosis high-risk country	September	Revista Brasileira de Reumatologia	57	5	392-396	Brunelli, J. B. and Bonfiglioli, K. R. and Silva, C. A. and Kozu, K. T. and Goldenstein-Schainberg, C. and Bonfa, E. and Aikawa, N. E.	excluded	not reporting on new skin tests for tuberculosis infection
Latent tuberculosis infection screening prior to biological treatment in Tunisian patients	October	Therapie	72	5	573-578	Slouma, M. and Mahmoud, I. and Saidane, O. and Bouden, S. and Abdelmoula, L.	excluded	not reporting on new skin tests for tuberculosis infection
Latent tuberculosis infection, its significance in the control of tuberculosis in countries with general BCG vaccinations. [Czech]	2006	Studia Pneumologica et Phthiseologica	66	5	196-202	Trnka, L. and Wallenfels, J.	excluded	not reporting on new skin tests for tuberculosis infection
Latent tuberculosis infection: Currently available diagnostic methods	2019	Infektsionnye Bolezni	17	1	77-85	Starshinova, A. A. and Istomina, E. V. and Umutbaeva, G. B. and Starshinova, A. Y. and Dovgalyuk, I. F.	excluded	not reporting on new skin tests for tuberculosis infection
Latent tuberculosis infection: Recent progress and challenges in South Korea	March	Korean Journal of Internal Medicine	35	2	269-275	Jeon, D.	excluded	not reporting on new skin tests for tuberculosis infection
Latent tuberculosis infections (LTBI): Tuberculin skin test and whole blood IFN-gamma as surrogate markers in developing countries	May	Clinical Chemistry and Laboratory Medicine	1		S541	Shakak, A. O. and Ahmed, A. H. and Idris, F. M. and Beshir, A. A. and Khalil, E. A. G.	excluded	not reporting on new skin tests for tuberculosis infection
Latent tuberculosis screening and treatment in ankylosing spondylitis patients eligible for anti-TNF therapy in endemic area	October	Arthritis and Rheumatism	10		S645	Miossi, R. and Bonfiglioli, K. R. and Saad, C. G. S. and Ribeiro, A. C. and Moraes, J. C. B. and Bonfa, E.	excluded	not reporting on new skin tests for tuberculosis infection
Leishmaniasis diagnosis: an update on the use of parasitological, immunological and molecular methods	1	Journal of Parasitic Diseases	44	2	253-272	Thakur, S. and Joshi, J. and Kaur, S.	excluded	not reporting on new skin tests for tuberculosis infection
Lessons from the Thai Health Promotion Foundation	2019	Bulletin of the World Health Organization	97	3	213-220	Pongutta, S. and Suphanchaimat, R. and Patcharanarumol, W. and Tangcharoensathien, V.	excluded	not reporting on new skin tests for tuberculosis infection
Ligand ratio/solvent-influenced syntheses, crystal structures, and magnetic properties of polydentate Schiff base ligand-Dy(iii) compounds with beta-diketonate ligands as co-ligands	2019	Dalton Transactions	48	33	12466-12481	Zhang, S. and Mo, W. and Zhang, Z. and Gao, F. and Wang, L. and Hu, D. and Chen, S.	excluded	not reporting on new skin tests for tuberculosis infection
Limitations of Using IL-17A and IFN-gamma-Induced Protein 10 to Detect Bovine Tuberculosis	2018	Frontiers in Veterinary Science	5		28	Xin, T. and Gao, X. and Yang, H. and Li, P. and Liang, Q. and Hou, S. and Sui, X. and Guo, X. and Yuan, W. and Zhu, H. and Ding, J. and Jia, H.	excluded	not reporting on new skin tests for tuberculosis infection
Lipid antioxidants and hemolysis	1980	Indian Journal of Biochemistry and Biophysics	17	5	395-398	George, T. and Kumar, P. S. and Bai, N. J. and Krishnamurthy, S.	excluded	not reporting on new skin tests for tuberculosis infection
Lipid peroxidation, protein thiol oxidation and DNA damage in hydrogen peroxide-induced injury to endothelial cells: role of activation of poly(ADP-ribose)polymerase	1991	Biochimica et Biophysica Acta	1092	3	319-25	Kirkl and , J. B.	excluded	not reporting on new skin tests for tuberculosis infection
Liposome-based adjuvants for subunit vaccines: Formulation strategies for subunit antigens and immunostimulators	10	Pharmaceutics	8	7		Schmidt, S. T. and Foged, C. and Korsholm, K. S. and Rades, T. and Christensen, D.	excluded	not reporting on new skin tests for tuberculosis infection
Long-incubation-time gamma interferon release assays in response to purified protein derivative, ESAT-6, and/or CFP-10 for the diagnosis of Mycobacterium tuberculosis infection in children	2014	Clinical & Vaccine Immunology: CVI	21	2	111-8	Schepers, K. and Mouchet, F. and Dirix, V. and De Schutter, I. and Jotzo, K. and Verscheure, V. and Geurts, P. and Singh, M. and Van Vooren, J. P. and Mascart, F.	excluded	not reporting on new skin tests for tuberculosis infection
Longitudinal assessment of an ELISPOT test for Mycobacterium tuberculosis infection	2007	PLoS Medicine / Public Library of Science	4	6	e192	Hill, P. C. and Brookes, R. H. and Fox, A. and Jackson-Sillah, D. and Jeffries, D. J. and Lugos, M. D. and Donkor, S. A. and Adetifa, I. M. and de Jong, B. C. and Aiken, A. M. and Adegbola, R. A. and McAdam, K. P.	excluded	not reporting on new skin tests for tuberculosis infection
Longitudinal observation of an interferon gamma-released assay (T-SPOT.TB) for Mycobacterium tuberculosis infection in AIDS patients on highly active antiretroviral therapy	2010	Chinese Medical Journal	123	9	1117-21	Zhang, L. F. and Liu, X. Q. and Zuo, L. Y. and Li, T. S. and Deng, G. H. and Wang, A. X.	excluded	not reporting on new skin tests for tuberculosis infection
Long-term amelioration of bilirubin glucuronidation defect in Gunn rats by transplanting genetically modified immortalized autologous hepatocytes	1998	Cell Transplantation	7	6	607-16	Tada, K. and Roy-Chowdhury, N. and Prasad, V. and Kim, B. H. and Manchikalapudi, P. and Fox, I. J. and van Duijvendijk, P. and Bosma, P. J. and Roy-Chowdhury, J.	excluded	not reporting on new skin tests for tuberculosis infection
Long-term efficacy of latent tuberculosis infection screening in juvenile idiopathic arthritis patients prior to anti-TNF treatment in an endemic area	2015	Arthritis and Rheumatology. Conference: American College of Rheumatology/Association of Rheumatology Health Professionals Annual Scientific Meeting, ACR/ARHP	67			Brunelli, J. and Bonfiglioli, K. and Silva, C. A. and Kozu, K. T. and Goldenstein-Schainberg, C. and Bonfa, E. and Aikawa, N. E.	excluded	not reporting on new skin tests for tuberculosis infection
Long-term feeding study of N,N'-diphenyl-p-phenylenediamine in F344 rats	1989	Toxicology	54	1	69-78	Hasegawa, R. and Fukushima, S. and Hagiwara, A. and Masui, T. and Masuda, A. and Ito, N.	excluded	not reporting on new skin tests for tuberculosis infection
Long-term NO2 exposure of mice in the presence and absence of vitamin E. I. Effect on body weights and lipofuscin pigments	1978	Archives of Environmental Health	33	6	285-91	Csallany, A. S. and Ayaz, K. L.	excluded	not reporting on new skin tests for tuberculosis infection
Low density lipoprotein is protected from oxidation and the progression of atherosclerosis is slowed in cholesterol-fed rabbits by the antioxidant N,N'-diphenyl-phenylenediamine	1992	Journal of Clinical Investigation	89	6	1885-91	Sparrow, C. P. and Doebber, T. W. and Olszewski, J. and Wu, M. S. and Ventre, J. and Stevens, K. A. and Chao, Y. S.	excluded	not reporting on new skin tests for tuberculosis infection
Low doses of recombinant interleukin-2 enhance delayed type hypersensitivity to PPD in mice infected with Mycobacterium bovis-BCG and fed a diet supplemented with vitamin A acetate	1988	Zeitschrift fur Erkrankungen der Atmungsorgane	171	1	45-9	Ferraro, F. and Mattei, M. and Colizzi, V.	excluded	not reporting on new skin tests for tuberculosis infection
Low Mononuclear Cell IL-18 and IL-27 Response in Children: Susceptibility to Tuberculosis Infection after Contact	2019	Journal of Pediatric Infectious Diseases	14	4	149-154	Karabacak, H. A. and Yilmaz, O. and Tuglu, I. and Taneli, F. and Surucuoglu, S. and Kanik, E. T. and Ozkutuk, N. and Gozukara, C. and Ozkut, M. M. and Turkeli, A. and Yuksel, H.	excluded	not reporting on new skin tests for tuberculosis infection
LTBI screening in rheumatoid arthritis patients prior to anti-TNF treatment in an endemic area	1	International Journal of Tuberculosis and Lung Disease	18	8	905-911	Bonfiglioli, K. R. and Ribeiro, A. C. M. and Moraes, J. C. B. and Saad, C. G. S. and Souza, F. H. C. and Calich, A. L. and Bonfa, E. and Laurindo, I. M. M.	excluded	not reporting on new skin tests for tuberculosis infection
LTBI screening in spondyloarthritis patientsprior to anti-TNF treatment and follow-up in an endemic area	June	Annals of the Rheumatic Diseases	78		1815-1816	Shimabuco, A. and Medeiros, A. and Miossi, R. and Bonfiglioli, K. and Moraes, J. and Goncalves, C. and Sampaio-Barros, P. D. and Goldenstein-Schainberg, C. and Souza, F. and Prado, L. and Lopes, M. and Bonfa, E. and Saad, C.	excluded	not reporting on new skin tests for tuberculosis infection
Lymphocyte proliferation to mycobacterial antigens is detectable across a spectrum of HIV-associated tuberculosis	2009	BMC Infectious Diseases	9		21	Lahey, T. and Matee, M. and Mtei, L. and Bakari, M. and Pallangyo, K. and von Reyn, C. F.	excluded	not reporting on new skin tests for tuberculosis infection
Machine Learning Algorithms Evaluate Immune Response to Novel Mycobacterium tuberculosis Antigens for Diagnosis of Tuberculosis	2020	Frontiers in Cellular & Infection Microbiology	10		594030	Meier, N. R. and Sutter, T. M. and Jacobsen, M. and Ottenhoff, T. H. M. and Vogt, J. E. and Ritz, N.	excluded	not reporting on new skin tests for tuberculosis infection
Macrophage inflammatory responses in pulmonary infection	December	Immunology	1		57	Tomlinson, G. S. and Elkington, P. T. G. and Miller, R. F. and Chain, B. M. and Brown, J. and Noursadeghi, M.	excluded	not reporting on new skin tests for tuberculosis infection
Major Loci on Chromosomes 8q and 3q Control Interferon gamma Production Triggered by Bacillus Calmette-Guerin and 6-kDa Early Secretory Antigen Target, Respectively, in Various Populations	2016	Journal of Infectious Diseases	213	7	1173-9	Jabot-Hanin, F. and Cobat, A. and Feinberg, J. and Grange, G. and Remus, N. and Poirier, C. and Bol and -Auge, A. and Besse, C. and Bustamante, J. and Boisson-Dupuis, S. and Casanova, J. L. and Schurr, E. and Alcais, A. and Hoal, E. G. and Delacourt, C. and Abel, L.	excluded	not reporting on new skin tests for tuberculosis infection
A major T cell antigen of Mycobacterium leprae is a 10-kD heat-shock cognate protein	1992	Journal of Experimental Medicine	175	1	275-84	Mehra, V. and Bloom, B. R. and Bajardi, A. C. and Grisso, C. L. and Sieling, P. A. and All and , D. and Convit, J. and Fan, X. D. and Hunter, S. W. and Brennan, P. J. and et al.	excluded	not reporting on new skin tests for tuberculosis infection
Male Sex Bias in Immune Biomarkers for Tuberculosis	2021	Frontiers in Immunology	12		640903	Bothamley, G. H.	excluded	not reporting on new skin tests for tuberculosis infection
Management of long-term therapy with biological drugs in psoriatic patients with latent tuberculosis infection in real life setting	September	Dermatologic Therapy	30			Conti, A. and Piaserico, S. and Gisondi, P. and Odorici, G. and Galdo, G. and Lasagni, C. and Pellacani, G.	excluded	not reporting on new skin tests for tuberculosis infection
Manifestations of tuberculosis infection in children and adolescents who had confirmed contacts with tuberculosis patients on the example of Perm region. [Russian]	2019	Voprosy Prakticheskoi Pediatrii	14	2	21-28	Barmina, N. A. and Baryshnikova, L. A.	excluded	not reporting on new skin tests for tuberculosis infection
Mapping immune reactivity toward Rv2653 and Rv2654: two novel low-molecular-mass antigens found specifically in the Mycobacterium tuberculosis complex	2004	Journal of Infectious Diseases	189	5	812-9	Aagaard, C. and Brock, I. and Olsen, A. and Ottenhoff, T. H. and Weldingh, K. and Andersen, P.	excluded	not reporting on new skin tests for tuberculosis infection
Mapping M. tuberculosis epitopes restricted by common MHC alleles in mauritian cynomolgus macaques	October	Journal of Medical Primatology	45		267-268	Balgeman, A. and Ellis-Connell, A. and Tomko, J. and Maiello, P. and Scanga, C. and O'Connor, S.	excluded	not reporting on new skin tests for tuberculosis infection
Mapping of the delayed-type hypersensitivity-inducing epitope of secreted protein MPT64 from Mycobacterium tuberculosis	1995	Infection & Immunity	63	12	4613-8	Oettinger, T. and Holm, A. and Mtoni, I. M. and Andersen, A. B. and Hasloov, K.	excluded	not reporting on new skin tests for tuberculosis infection
Massive monoclonal expansion of CD4 T-cells specific for a Mycobacterium tuberculosis ESAT-6 peptide	2012	European Respiratory Journal	40	1	152-60	Hodapp, T. and Sester, U. and Mack, U. and Singh, M. and Meier, T. and Wiech, E. and Fisch, P. and Ehl, S. and Sester, M.	excluded	not reporting on new skin tests for tuberculosis infection
Massive tuberculous exudative pericarditis under the guise of hydropericardium in a patient with non-compaction cardiomyopathy: Diagnosis and treatment. [Russian]	2019	Russian Journal of Cardiology	24	11	55-62	Blagova, O. V. and Alieva, I. N. and Senchikhin, P. V. and Nazarova, L. D. and Chernyavsky, S. V. and Sorokin, G. Y. and Pavlenko, E. V. and Sedov, V. P. and Gagarina, N. V. and Sarkisova, N. D.	excluded	not reporting on new skin tests for tuberculosis infection
Maternal immunization to modulate the development of allergic response and pathogen infections	2009	Immunotherapy	1	1	141-156	Rigato, P. O. and Fusaro, A. E. and Victor, J. R. and Notomi-Sato, M.	excluded	not reporting on new skin tests for tuberculosis infection
A mathematical model of the initial interaction between Mycobacterium tuberculosis and macrophages	2014	Journal of Theoretical Biology	342		23-32	Pienaar, E. and Lerm, M.	excluded	not reporting on new skin tests for tuberculosis infection
Maturational studies of interferon gamma (IFN-gamma) production in children <= 5years; a rationale for the use of quantiferon-TB gold (QFT-G) for the evaluation of latent tuberculosis in young children	November	Annals of Allergy, Asthma and Immunology	3		A53-A54	Riazi, S. and Benavides, G. and Zeligs, B. and Yeager, H. and Bellanti, J. A.	excluded	not reporting on new skin tests for tuberculosis infection
[Meaning of the Quantiferon TB Gold tube test in tuberculosis screening among the hospital staff in case of very old or recent positive skin tests]	2008	Pathologie Biologie	56	7	467-70	Okamba, P. and Staal, A. and Tabary, T. and Le Ber, V. and Panter-Brick, B. and Boyer, C. and Rio, Y.	excluded	not reporting on new skin tests for tuberculosis infection
Measurement of phenotype and absolute number of circulating heparin-binding hemagglutinin, ESAT-6 and CFP-10, and purified protein derivative antigen-specific CD4 T cells can discriminate active from latent tuberculosis infection	2015	Clinical & Vaccine Immunology: CVI	22	2	200-12	Hutchinson, P. and Barkham, T. M. and Tang, W. and Kemeny, D. M. and Chee, C. B. and Wang, Y. T.	excluded	not reporting on new skin tests for tuberculosis infection
Measuring the early impact on transmission of new treatment regimens for drug resistant tuberculosis	2019	American Journal of Respiratory and Critical Care Medicine. Conference	199	9		Nardell, E. A. and Stoltz, A. and De Kock, E. and Nathavitharana, R. and Jensen, P. and Mendel, C. and Spigelman, M.	excluded	Not health economics analysis
The mechanism of acute cytotoxicity of triethylphosphine gold(I) complexes. I. Characterization of triethylphosphine gold chloride-induced biochemical and morphological changes in isolated hepatocytes	1987	Toxicology & Applied Pharmacology	90	3	377-90	Rush, G. F. and Smith, P. F. and Alberts, D. W. and Mirabelli, C. K. and Snyder, R. M. and Crooke, S. T. and Sowinski, J. and Jones, H. B. and Bugelski, P. J.	excluded	not reporting on new skin tests for tuberculosis infection
The mechanism of cysteine conjugate cytotoxicity in renal epithelial cells. Covalent binding leads to thiol depletion and lipid peroxidation	1990	Journal of Biological Chemistry	265	35	21603-11	Chen, Q. and Jones, T. W. and Brown, P. C. and Stevens, J. L.	excluded	not reporting on new skin tests for tuberculosis infection
Mechanisms of cell injury in the killing of cultured hepatocytes by bromobenzene	1982	Journal of Biological Chemistry	257	12	6721-6728	Casini, A. and Giorli, M. and Hyl and , R. J.	excluded	not reporting on new skin tests for tuberculosis infection
Mechanisms of chloroform and carbon tetrachloride toxicity in primary cultured mouse hepatocytes	1986	Environmental Health Perspectives	69		301-5	Ruch, R. J. and Klaunig, J. E. and Schultz, N. E. and Askari, A. B. and Lacher, D. A. and Pereira, M. A. and Goldblatt, P. J.	excluded	not reporting on new skin tests for tuberculosis infection
Mechanisms of the killing of cultured hepatocytes by hydrogen peroxide	1984	Archives of Biochemistry & Biophysics	228	2	450-9	Rubin, R. and Farber, J. L.	excluded	not reporting on new skin tests for tuberculosis infection
Mechanistic aspects of 4-amino-2,6-dichlorophenol-induced in vitro nephrotoxicity	2008	Toxicology	245	1	123-9	Rankin, G. O. and Hong, S. K. and Anestis, D. K. and Ball, J. G. and Valentovic, M. A.	excluded	not reporting on new skin tests for tuberculosis infection
Mediation of host immune responses after immunization of neonatal calves with a heat-killed Mycobacterium avium subsp. paratuberculosis vaccine	2011	Clinical & Vaccine Immunology: CVI	18	12	2079-89	Stabel, J. R. and Waters, W. R. and Bannantine, J. P. and Lyashchenko, K.	excluded	not reporting on new skin tests for tuberculosis infection
Messenger RNA expression of IL-8, FOXP3, and IL-12beta differentiates latent tuberculosis infection from disease	2007	Journal of Immunology	178	6	3688-94	Wu, B. and Huang, C. and Kato-Maeda, M. and Hopewell, P. C. and Daley, C. L. and Krensky, A. M. and Clayberger, C.	excluded	not reporting on new skin tests for tuberculosis infection
Meta-analyses of the sensitivity and specificity of ante-mortem and post-mortem diagnostic tests for bovine tuberculosis in the UK and Ireland	2018	Preventive Veterinary Medicine	153		94-107	Nunez-Garcia, J. and Downs, S. H. and Parry, J. E. and Abernethy, D. A. and Broughan, J. M. and Cameron, A. R. and Cook, A. J. and de la Rua-Domenech, R. and Goodchild, A. V. and Gunn, J. and More, S. J. and Rhodes, S. and Rolfe, S. and Sharp, M. and Upton, P. A. and Vordermeier, H. M. and Watson, E. and Welsh, M. and Whelan, A. O. and Woolliams, J. A. and Clifton-Hadley, R. S. and Greiner, M.	excluded	not reporting on new skin tests for tuberculosis infection
Meta-analysis: new tests for the diagnosis of latent tuberculosis infection: areas of uncertainty and recommendations for research	2007	Annals of Internal Medicine	146	5	340-54	Menzies, D. and Pai, M. and Comstock, G.	excluded	Not health economics analysis
Metabolic, respiratory and cardiac activity in the shrew Crocidura russula	1991	Respiration Physiology	85	2	139-49	Nagel, A.	excluded	not reporting on new skin tests for tuberculosis infection
MHC class II tetramer guided detection of Mycobacterium tuberculosis-specific CD4+ T cells in peripheral blood from patients with pulmonary tuberculosis	2007	Scandinavian Journal of Immunology	65	5	467-78	Hohn, H. and Kortsik, C. and Zehbe, I. and Hitzler, W. E. and Kayser, K. and Freitag, K. and Neukirch, C. and Andersen, P. and Doherty, T. M. and Maeurer, M.	excluded	not reporting on new skin tests for tuberculosis infection
Mil based lung CT-image classification using CNN	1	Health and Technology	10	1	271-279	Renuka, S. and Annadhason, A.	excluded	not reporting on new skin tests for tuberculosis infection
Miliary tuberculosis in a pregnant woman who is on hemodialysis: Case report	2010	Turkiye Klinikleri Jinekoloji Obstetrik	20	3	199-202	Kucukgoz Gulec, U. and Parlakgumus, H. A. and Haydardedeoglu, B. and Simsek, E.	excluded	not reporting on new skin tests for tuberculosis infection
Mitigation of NOx emission using aromatic and phenolic antioxidant-treated biodiesel blends in a multi-cylinder diesel engine	2018	Environmental Science & Pollution Research	25	28	28500-28516	Adam, I. K. and Heikal, M. and Aziz, A. R. A. and Yusup, S.	excluded	not reporting on new skin tests for tuberculosis infection
Mitochondrial damage and its role in causing hepatocyte injury during stimulation of lipid peroxidation by iron nitriloacetate	1992	Archives of Biochemistry & Biophysics	297	1	110-8	Carini, R. and Parola, M. and Dianzani, M. U. and Albano, E.	excluded	not reporting on new skin tests for tuberculosis infection
Mitochondrial damage as a mechanism of cell injury in the killing of cultured hepatocytes by tert-butyl hydroperoxide	1989	Archives of Biochemistry & Biophysics	270	2	672-80	Masaki, N. and Kyle, M. E. and Serroni, A. and Farber, J. L.	excluded	not reporting on new skin tests for tuberculosis infection
Mitochondrial glutathione and methyl iodide-induced neurotoxicity in primary neural cell cultures	1992	Neurotoxicology	13	2	401-12	Bonnefoi, M. S.	excluded	not reporting on new skin tests for tuberculosis infection
Modern approach to the diagnosis and treatment of tuberculosis in children	1988	Pediatric Clinics of North America	35	3	441-64	Starke, J. R.	excluded	not reporting on new skin tests for tuberculosis infection
Modulation of the bovine delayed-type hypersensitivity responses to defined mycobacterial antigens by a synthetic bacterial lipopeptide	2003	Infection & Immunity	71	11	6420-5	Whelan, A. O. and Hope, J. C. and Howard, C. J. and Clifford, D. and Hewinson, R. G. and Vordermeier, H. M.	excluded	not reporting on new skin tests for tuberculosis infection
Molecular cloning, purification, and serological characterization of MPT63, a novel antigen secreted by Mycobacterium tuberculosis	1997	Infection & Immunity	65	1	16-23	Manca, C. and Lyashchenko, K. and Wiker, H. G. and Usai, D. and Colangeli, R. and Gennaro, M. L.	excluded	not reporting on new skin tests for tuberculosis infection
Molecular cloning, recombinant expression, and immunological characterization of a novel allergen from tartary buckwheat	2008	Journal of Agricultural & Food Chemistry	56	22	10947-53	Zhang, X. and Yuan, J. M. and Cui, X. D. and Wang, Z. H.	excluded	not reporting on new skin tests for tuberculosis infection
Molecular pathogenesis of inflammatory bowel disease: Relevance for novel therapies	2008	Personalized Medicine	5	6	609-626	Kannengiesser, K. and Maaser, C. and Kucharzik, T.	excluded	not reporting on new skin tests for tuberculosis infection
Molecular spectrum of lanthanide complexes with 2,3-dichlorobenzoic acid and 2,2-bipyridine	2014	Spectrochimica Acta. Part A, Molecular & Biomolecular Spectroscopy	123		211-5	He, S. M. and Sun, S. J. and Zheng, J. R. and Zhang, J. J.	excluded	not reporting on new skin tests for tuberculosis infection
A molecularly defined skin test reagent for the diagnosis of bovine tuberculosis compatible with vaccination against Johne's Disease	2021	Scientific Reports	11	1	2929	Middleton, S. and Steinbach, S. and Coad, M. and McGill, K. and Brady, C. and Duignan, A. and Wiseman, J. and Gormley, E. and Jones, G. J. and Vordermeier, H. M.	excluded	not reporting on new skin tests for tuberculosis infection
Multicolor flow cytometric analyses of CD4+ T cell responses to Mycobacterium tuberculosis-related latent antigens	2013	Japanese Journal of Infectious Diseases	66	3	207-15	Yamashita, Y. and Hoshino, Y. and Oka, M. and Matsumoto, S. and Ariga, H. and Nagai, H. and Makino, M. and Ariyoshi, K. and Tsunetsugu-Yokota, Y.	excluded	not reporting on new skin tests for tuberculosis infection
Multi-control analysis of 24-month clinical outcomes of guided tissue regeneration of deep periodontal pockets	1998	Croatian Medical Journal	39	4	435-41	Bokan, I. and Bill, J. S.	excluded	not reporting on new skin tests for tuberculosis infection
Multi-cytokine profiles after tuberculosis antigen stimulation: A search for new biomarkers for latent and active tuberculosis	2010	American Journal of Respiratory and Critical Care Medicine. Conference: American Thoracic Society International Conference, ATS	181	1		Frahm, M. and Goswami, N. D. and Owzar, K. and Hecker, E. and Mosher, A. and Cadogan, E. L. and Ferrari, G. and Nahid, P. and Stout, J. E.	excluded	Not health economics analysis
Multidrug-resistant tuberculosis in Belarus: the size of the problem and associated risk factors	2013	Bulletin of the World Health Organization	91	1	36-45	Skrahina, A. and Hurevich, H. and Zalutskaya, A. and Sahalchyk, E. and Astrauko, A. and Hoffner, S. and Rusovich, V. and Dadu, A. and de Colombani, P. and Dara, M. and van Gemert, W. and Zignol, M.	excluded	not reporting on new skin tests for tuberculosis infection
Mycobacterial antigen-specific antibody responses in bovine tuberculosis: an ELISA with potential to confirm disease status	1998	Veterinary Record	142	12	295-300	Lightbody, K. A. and Skuce, R. A. and Neill, S. D. and Pollock, J. M.	excluded	not reporting on new skin tests for tuberculosis infection
Mycobacterial disease, immunosuppression, and acquired immunodeficiency syndrome	1989	Clinical Microbiology Reviews	2	4	360-377	Collins, F. M.	excluded	not reporting on new skin tests for tuberculosis infection
Mycobacterial infections in patients treated with tumor necrosis factor antagonists in South Korea	October	Lung	191	5	565-571	Lee, S. K. and Kim, S. Y. and Kim, E. Y. and Jung, J. Y. and Park, M. S. and Kim, Y. S. and Kim, S. K. and Chang, J. and Kang, Y. A.	excluded	not reporting on new skin tests for tuberculosis infection
Mycobacterial interferon-gamma release variations during longterm treatment with tumor necrosis factor blockers: Lack of correlation with clinical outcome	February	Journal of Rheumatology	40	2	157-165	Scrivo, R. and Sauzullo, I. and Mengoni, F. and Priori, R. and Coppola, M. and Iaiani, G. and Franco, M. D. and Vullo, V. and Mastroianni, C. M. and Valesini, G.	excluded	not reporting on new skin tests for tuberculosis infection
Mycobacteria-Specific Cytokine Responses Detect Tuberculosis Infection and Distinguish Latent from Active Tuberculosis	2015	American Journal of Respiratory & Critical Care Medicine	192	4	485-99	Tebruegge, M. and Dutta, B. and Donath, S. and Ritz, N. and Forbes, B. and Camacho-Badilla, K. and Clifford, V. and Zufferey, C. and Robins-Browne, R. and Hanekom, W. and Graham, S. M. and Connell, T. and Curtis, N.	excluded	not reporting on new skin tests for tuberculosis infection
Mycobacteria-Specific Mono- and Polyfunctional CD4+ T Cell Profiles in Children With Latent and Active Tuberculosis: A Prospective Proof-of-Concept Study	2019	Frontiers in Immunology	10		431	Tebruegge, M. and Ritz, N. and Donath, S. and Dutta, B. and Forbes, B. and Clifford, V. and Zufferey, C. and De Rose, R. and Robins-Browne, R. M. and Hanekom, W. and Graham, S. M. and Connell, T. and Curtis, N.	excluded	not reporting on new skin tests for tuberculosis infection
Mycobacterium africanum elicits an attenuated T cell response to early secreted antigenic target, 6 kDa, in patients with tuberculosis and their household contacts	2006	Journal of Infectious Diseases	193	9	1279-86	de Jong, B. C. and Hill, P. C. and Brookes, R. H. and Gagneux, S. and Jeffries, D. J. and Otu, J. K. and Donkor, S. A. and Fox, A. and McAdam, K. P. and Small, P. M. and Adegbola, R. A.	excluded	not reporting on new skin tests for tuberculosis infection
Mycobacterium bovis DNA detection in colostrum as a potential indicator of vaccination effectiveness against bovine tuberculosis	2013	Clinical & Vaccine Immunology: CVI	20	4	627-33	Herrera-Rodriguez, S. E. and Gordiano-Hidalgo, M. A. and Lopez-Rincon, G. and Bojorquez-Narvaez, L. and Padilla-Ramirez, F. J. and Pereira-Suarez, A. L. and Flores-Valdez, M. A. and Estrada-Chavez, C.	excluded	not reporting on new skin tests for tuberculosis infection
Mycobacterium bovis infections in domesticated non-bovine mammalian species. Part 1: Review of epidemiology and laboratory submissions in Great Britain 2004-2010	November	Veterinary Journal	198	2	339-345	Broughan, J. M. and Downs, S. H. and Crawshaw, T. R. and Upton, P. A. and Brewer, J. and Clifton-Hadley, R. S.	excluded	not reporting on new skin tests for tuberculosis infection
Mycobacterium bovis prevalence affects the performance of a commercial serological assay for bovine tuberculosis in African buffaloes	2020	Comparative Immunology, Microbiology & Infectious Diseases	70		101369	van der Heijden, Emdl and Cooper, D. V. and Rutten, Vpmg and Michel, A. L.	excluded	not reporting on new skin tests for tuberculosis infection
Mycobacterium Porcinum Causing a False-Positive Quantiferon Tb-Gold Test	October	Chest	158		A2531	Shah, S. and Rudrappa, M. and Leon, J. and Shah, K.	excluded	not reporting on new skin tests for tuberculosis infection
A Mycobacterium tuberculosis Dormancy Antigen Differentiates Latently Infected Bacillus Calmette-Guerin-vaccinated Individuals	2015	EBioMedicine	2	8	884-90	Pena, D. and Rovetta, A. I. and Hern and ez Del Pino, R. E. and Amiano, N. O. and Pasquinelli, V. and Pellegrini, J. M. and Tateosian, N. L. and Rol and elli, A. and Gutierrez, M. and Musella, R. M. and Palmero, D. J. and Gherardi, M. M. and Iovanna, J. and Chuluyan, H. E. and Garcia, V. E.	excluded	not reporting on new skin tests for tuberculosis infection
Mycobacterium tuberculosis dysregulates MMP/TIMP balance to drive rapid cavitation and unrestrained bacterial proliferation	2015	Journal of Pathology	235	3	431-44	Kubler, A. and Luna, B. and Larsson, C. and Ammerman, N. C. and Andrade, B. B. and Or and le, M. and Bock, K. W. and Xu, Z. and Bagci, U. and Mollura, D. J. and Marshall, J. and Burns, J. and Winglee, K. and Ahidjo, B. A. and Cheung, L. S. and Klunk, M. and Jain, S. K. and Kumar, N. P. and Babu, S. and Sher, A. and Friedl and , J. S. and Elkington, P. T. and Bishai, W. R.	excluded	not reporting on new skin tests for tuberculosis infection
Mycobacterium tuberculosis epitope-specific interferon-g production in healthy Brazilians reactive and non-reactive to tuberculin skin test	2014	Memorias do Instituto Oswaldo Cruz	109	8	999-1004	Silva, B. C. and Grassi, M. F. and Coutinho, R. and Mascarenhas, R. E. and Olavarria, V. N. and Coutinho-Borgo, A. and Kalil, J. and Cunha Neto, E. and Fonseca, S. G.	excluded	not reporting on new skin tests for tuberculosis infection
Mycobacterium tuberculosis in solid organ transplant donors and recipients	2021	Current Opinion in Organ Transplantation	26	4	432-439	Malinis, M. and Koff, A.	excluded	not reporting on new skin tests for tuberculosis infection
Mycobacterium tuberculosis infection in health care workers in rural India: comparison of a whole-blood interferon gamma assay with tuberculin skin testing	2005	JAMA	293	22	2746-55	Pai, M. and Gokhale, K. and Joshi, R. and Dogra, S. and Kalantri, S. and Mendiratta, D. K. and Narang, P. and Daley, C. L. and Granich, R. M. and Mazurek, G. H. and Reingold, A. L. and Riley, L. W. and Colford, J. M., Jr.	excluded	not reporting on new skin tests for tuberculosis infection
Mycobacterium tuberculosis infection in rhesus monkeys (Macaca mulatta) and evaluation of ESAT-6 and CFP10 as immunodiagnostic antigens	2013	Experimental Animals	62	4	281-93	Min, F. and Zhang, Y. and Pan, J. and Wang, J. and Yuan, W.	excluded	not reporting on new skin tests for tuberculosis infection
Mycobacterium tuberculosis-specific plasmablast levels are differentially modulated in tuberculosis infection and disease	2020	Tuberculosis	124		101978	Gindeh, A. and Owolabi, O. and Donkor, S. and Sutherl and , J. S.	excluded	not reporting on new skin tests for tuberculosis infection
Mycophenolate-induced disseminated TB in a PPD-negative patient	May	Journal of General Internal Medicine	1		S481	Srinivas, M. L. and John, G. K.	excluded	not reporting on new skin tests for tuberculosis infection
National Psoriasis Foundation consensus statement on screening for latent tuberculosis infection in patients with psoriasis treated with systemic and biologic agents	August	Journal of the American Academy of Dermatology	59	2	209-217	Doherty, S. D. and Van Voorhees, A. and Lebwohl, M. G. and Korman, N. J. and Young, M. S. and Hsu, S.	excluded	not reporting on new skin tests for tuberculosis infection
Negative predictive value of TST and IGRA in anti- TNF treated patients	2011	European Respiratory Journal. Conference: European Respiratory Society Annual Congress	38			Campainha, S. and Gomes, T. and Carvalho, A. and Duarte, R.	excluded	not reporting on new skin tests for tuberculosis infection
Nephrotoxic and peroxidative potential of meropenem and imipenem/cilastatin in rat and human renal cortical slices and microsomes	1999	International Journal of Clinical Pharmacology & Therapeutics	37	10	475-86	Yousif, T. and Pooyeh, S. and Hannemann, J. and Baumann, J. and Tauber, R. and Baumann, K.	excluded	not reporting on new skin tests for tuberculosis infection
Nephrotoxicity of cisplatin, carboplatin and transplatin. A comparative in vitro study	1990	Archives of Toxicology	64	5	393-400	Hannemann, J. and Baumann, K.	excluded	not reporting on new skin tests for tuberculosis infection
Neuroprotective effects of phenylenediamine derivatives independent of an antioxidant pathway in neuronal HT22 cells	2007	Neuroscience Letters	418	1	102-5	Satoh, T. and Izumi, M.	excluded	not reporting on new skin tests for tuberculosis infection
Neutrophils: Innate effectors of TB resistance?	14	Frontiers in Immunology	9	2637		Kroon, E. E. and Coussens, A. K. and Kinnear, C. and Orlova, M. and Moller, M. and Seeger, A. and Wilkinson, R. J. and Hoal, E. G. and Schurr, E.	excluded	not reporting on new skin tests for tuberculosis infection
[The new diagnostic methods of latent tuberculosis infection]	2008	Pneumonologia i Alergologia Polska	76	6	446-50	Kruczak, K. and Nizankowska-Mogilnicka, E.	excluded	Not health economics analysis
New diagnostics for latent and active Tuberculosis: State of the art and future prospects	October	Seminars in Respiratory and Critical Care Medicine	29	5	560-568	Pai, M. and O'Brien, R.	excluded	Not health economics analysis
[New immunological tests in the diagnosis of tuberculosis]	2007	Revue des Maladies Respiratoires	24	4	453-72	Lagrange, P. H. and Simonney, N. and Herrmann, J. L.	excluded	Not health economics analysis
New insights into the immunopathology of tuberculosis	1991	Pathobiology	59	3	148-52	Rook, G. A. and al Attiyah, R. and Filley, E.	excluded	Not health economics analysis
New latex bead agglutination assay for differential diagnosis of cattle infected with Mycobacterium bovis and Mycobacterium avium subsp. paratuberculosis	2004	Clinical & Diagnostic Laboratory Immunology	11	6	1070-4	Koo, H. C. and Park, Y. H. and Ahn, J. and Waters, W. R. and Hamilton, M. J. and Barrington, G. and Mosaad, A. A. and Palmer, M. V. and Shin, S. and Davis, W. C.	excluded	Not health economics analysis
A new lymphocyte proliferation assay for potency determination of bovine tuberculin PPDs	2015	Altex-Alternativen Zu Tierexperimenten	32	3	201-10	Spohr, C. and Kaufmann, E. and Battenfeld, S. and Duchow, K. and Cussler, K. and Balks, E. and Bastian, M.	excluded	Not health economics analysis
A new mathematical model to identify contacts with recent and remote latent tuberculosis	1	ERJ Open Research	5	78		Froberg, G. and Borgstrom, E. W. and Chryssanthou, E. and Correia-Neves, M. and Kallenius, G. and Bruchfeld, J.	excluded	Not health economics analysis
A new method of screening for latent tuberculosis infection: Results from army recruits in Beijing in 2014	2017	Immunology Letters	186		28-32	Bai, X. and Liang, Y. and Yang, Y. and Zhang, J. and Wu, X.	excluded	Not health economics analysis
New skin test DIASKINTEST (recombinant protein CFP10-ESAT6) for TB infection diagnosis in children	2010	Paediatric Respiratory Reviews	1		S106	Slogotskaya, L. V. and Litvinov, V. and Seltsovsky, P. and Shuster, A. and Martyanov, V. and Demin, A. and Kochetkov, Y. A. and Filippov, A. and Matveeva, M.	excluded	Not health economics analysis
New skin test for detection of bovine tuberculosis on the basis of antigen-displaying polyester inclusions produced by recombinant Escherichia coli	2014	Applied & Environmental Microbiology	80	8	2526-35	Chen, S. and Parlane, N. A. and Lee, J. and Wedlock, D. N. and Buddle, B. M. and Rehm, B. H.	excluded	Not health economics analysis
New skin test with recombinant protein CFP10ESAT6 in patients (children and adults) with tuberculosis, non-tuberculosis disease and latent TB infection	2012	European Respiratory Journal. Conference: European Respiratory Society Annual Congress	40			Slogotskaya, L. and Litvinov, V. and Kochetkov, Ya and Ovsyankina, E. and Kudlay, D. and Seltsovsky, P. and Nikolenko, N. and Ivanova, D.	excluded	Not health economics analysis
A new TB vaccine, MVA85A, induces durable antigen-specific responses 14 months after vaccination in African infants	2012	Vaccine	30	38	5591-4	Odutola, A. A. and Owolabi, O. A. and Owiafe, P. K. and McShane, H. and Ota, M. O.	excluded	Not health economics analysis
New tests will improve detection of latent TB	2011	Practitioner	255	1745	23-6, 2-3	Chapman, A. L.	excluded	Not health economics analysis
New tools for detecting latent tuberculosis infection: evaluation of RD1-specific long-term response	2009	BMC Infectious Diseases	9		182	Butera, O. and Chiacchio, T. and Carrara, S. and Casetti, R. and Vanini, V. and Meraviglia, S. and Guggino, G. and Dieli, F. and Vecchi, M. and Lauria, F. N. and Marruchella, A. and Laurenti, P. and Singh, M. and Caccamo, N. and Girardi, E. and Goletti, D.	excluded	Not health economics analysis
No associations of human pulmonary tuberculosis with Sp110 variants	2006	Journal of Medical Genetics	43	7	e32	Thye, T. and Browne, E. N. and Chinbuah, M. A. and Gyapong, J. and Osei, I. and Owusu-Dabo, E. and Niemann, S. and Rusch-Gerdes, S. and Horstmann, R. D. and Meyer, C. G.	excluded	not reporting on new skin tests for tuberculosis infection
No change in the levels of ppd reaction during treatment with tnf inhibitors in rheumatoid arthritis patients in Japan, a country with high morbidity of tuberculosis	2011	Arthritis and Rheumatism. Conference: Annual Scientific Meeting of the American College of Rheumatology and Association of Rheumatology Health Professionals	63	10		Yamamoto, S. and Takatori, S. and Iwamoto, M. and Nagatani, K. and Ikenoya, K. and Minota, S.	excluded	not reporting on new skin tests for tuberculosis infection
Non-invasive preimplantation genetic screening of human blastocysts	September	Fertility and Sterility	108		e277	Kuznyetsov, V. and Madjunkova, S. and Antes, R. and Abramov, R. and Motamedi, G. and Ibarrientos, Z. and Librach, C. L.	excluded	not reporting on new skin tests for tuberculosis infection
Nonsteroidal drugs for the treatment of noninfectious posterior and intermediate uveitis	May	Current Opinion in Ophthalmology	18	3	212-219	Imrie, F. R. and Dick, A. D.	excluded	not reporting on new skin tests for tuberculosis infection
Non-tuberculous mycobacteria and the performance of interferon gamma release assays in Denmark	2014	PLoS ONE [Electronic Resource]	9	4	e93986	Hermansen, T. S. and Thomsen, V. O. and Lillebaek, T. and Ravn, P.	excluded	not reporting on new skin tests for tuberculosis infection
Non-tuberculous Mycobacteria in South African Wildlife: Neglected Pathogens and Potential Impediments for Bovine Tuberculosis Diagnosis	2017	Frontiers in Cellular & Infection Microbiology	7		15	Gcebe, N. and Hlokwe, T. M.	excluded	not reporting on new skin tests for tuberculosis infection
A novel assay detecting recall response to Mycobacterium tuberculosis: Comparison with existing assays	2012	Tuberculosis	92	4	321-7	Hsu, D. C. and Zaunders, J. J. and Plit, M. and Leeman, C. and Ip, S. and Iampornsin, T. and Pett, S. L. and Bailey, M. and Amin, J. and Ubolyam, S. and Avihingsanon, A. and Ananworanich, J. and Ruxrungtham, K. and Cooper, D. A. and Kelleher, A. D.	excluded	not reporting on new skin tests for tuberculosis infection
Novel assay for detecting mycobacterium tuberculosis infection in nonhuman primates	September	Journal of the American Association for Laboratory Animal Science	51		635	Luke, K. and Yee, J. and Andrews, K. and Kaushal, D. and Patterson, B.	excluded	not reporting on new skin tests for tuberculosis infection
A novel assay for screening patients for latent tuberculosis infection prior to anti-TNF therapy	2008	Nature Clinical Practice Rheumatology	4	9	456-7	Winthrop, K. L. and Daley, C. L.	excluded	not reporting on new skin tests for tuberculosis infection
A novel cause of community-acquired pneumonia in a young immunocompetent host	1	Clinical Respiratory Journal	10	5	555-558	James, N. and Gilman, M. and Duncan, R. and Gray, A.	excluded	not reporting on new skin tests for tuberculosis infection
A Novel clinical sign in Intraocular Tuberculosis: Active chorioretinitis within chorioretinal atrophy	2017	American Journal of Ophthalmology Case Reports	7		59-61	Pathengay, A. and Panchal, B. and Choudhury, H. and Basu, S. and Relhan, N. and Flynn, H. W., Jr.	excluded	not reporting on new skin tests for tuberculosis infection
A novel fusion protein-based indirect enzyme-linked immunosorbent assay for the detection of bovine tuberculosis	2007	Tuberculosis	87	3	212-7	Liu, S. and Guo, S. and Wang, C. and Shao, M. and Zhang, X. and Guo, Y. and Gong, Q.	excluded	not reporting on new skin tests for tuberculosis infection
Novel health system strategies for tuberculin skin testing at primary care clinics: Performance assessment and health economic evaluation	2021	PLoS ONE [Electronic Resource]	16	2	e0246523	Van Ginderdeuren, E. and Bassett, J. and Hanrahan, C. F. and Mutunga, L. and Van Rie, A.	excluded	not reporting on new skin tests for tuberculosis infection
A novel immunologic expression of Bacille Calmette-Guerin (BCG) vaccination efficacy	June	Allergy: European Journal of Allergy and Clinical Immunology	92		336	Shaheen, M. and Madkour, A.	excluded	not reporting on new skin tests for tuberculosis infection
Novel interferon-gamma assays for diagnosing tuberculosis in young children in India	2017	International Journal of Tuberculosis & Lung Disease	21	4	412-419	Shaikh, N. and Gupte, A. and Dharmshale, S. and Pokkali, S. and Thakar, M. and Upadhye, V. J. and Ordonez, A. A. and Kinikar, A. and Gupte, N. and Mave, V. and Kagal, A. and Gupta, A. and Lalvani, A. and Paranjpe, R. and Bharadwaj, R. and Jain, S. K.	excluded	not reporting on new skin tests for tuberculosis infection
Novel M tuberculosis antigen-specific T-cells are early markers of infection and disease progression	2011	PLoS ONE [Electronic Resource]	6	12	e28754	Dosanjh, D. P. and Bakir, M. and Millington, K. A. and Soysal, A. and Aslan, Y. and Efee, S. and Deeks, J. J. and Lalvani, A.	excluded	not reporting on new skin tests for tuberculosis infection
Novel mycobacterium tuberculosis antigen-specific T-cells are early markers of infection and disease progression	2012	American Journal of Respiratory and Critical Care Medicine. Conference: American Thoracic Society International Conference, ATS	185			Dosanjh, D. P. S. and Bakir, M. and Millington, K. and Soysal, A. and Aslan, Y. and Efee, S. and Lalvani, A. and Deeks, J. J.	excluded	not reporting on new skin tests for tuberculosis infection
Novel screening tools for latent tuberculosis: time to leave an old friend?	2009	Current Opinion in Rheumatology	21	3	238-43	Villiger, P. M. and Zellweger, J. P. and Moller, B.	excluded	not reporting on new skin tests for tuberculosis infection
A novel study of validity of latent tuberculosis as a predictor to tuberculosis of thoracic spine	September	Asian Journal of Pharmaceutical and Clinical Research	11	9	234-236	Gorial, F. I. and Abdulrazaq, M. Y. and Fawzi, H. A.	excluded	not reporting on new skin tests for tuberculosis infection
Novel therapeutic vaccine: Granulysin and new DNA vaccine against tuberculosis	January	Human Vaccines	7		60-67	Okada, M. and Kita, Y. and Nakajima, T. and Kanamaru, N. and Hashimoto, S. and Nagasawa, T. and Kaneda, Y. and Yoshida, S. and Nishida, Y. and Nakatani, H. and Takao, K. and Kishigami, C. and Nishimatsu, S. and Sekine, Y. and Inoue, Y. and Matsumoto, M. and McMurray, D. N. and Dela Cruz, E. C. and Tan, E. V. and Abalos, R. M. and Burgos, J. A. and Saunderson, P. and Sakatani, M.	excluded	Not health economics analysis
Novel Ways for Immune Intervention in Immunotherapy: Mucosal Allergy Vaccines	May	Immunology and Allergy Clinics of North America	26	2	283-306	Mascarell, L. and Van Overtvelt, L. and Moingeon, P.	excluded	not reporting on new skin tests for tuberculosis infection
Nuclear receptor dependent formation of coated platelets, inhibits platelet responses to stimuli	2016	Platelets	27		11	Unsworth, A. J. and Sasikumar, P. and Bye, A. P. and Kriek, N. and Schenk, M. and Sage, T. and Jones, C. I. and Gibbins, J. M.	excluded	not reporting on new skin tests for tuberculosis infection
Of specific antibody against recombinant CFP-10 protein of mycobacterium tuberculosis in patients with tuberculosis. [Persian]	2015	Journal of Isfahan Medical School	32	315	2226-2233	Karami, M. and Tebianian, M.	excluded	not reporting on new skin tests for tuberculosis infection
On the use of distance constraints in protein-protein docking computations	2012	Proteins	80	1	194-205	Shih, E. S. and Hwang, M. J.	excluded	not reporting on new skin tests for tuberculosis infection
The ongoing challenge of latent tuberculosis	2014	Philosophical Transactions of the Royal Society of London - Series B: Biological Sciences	369	1645	20130437	Esmail, H. and Barry, C. E., 3rd and Young, D. B. and Wilkinson, R. J.	excluded	not reporting on new skin tests for tuberculosis infection
Optimizing antigen cocktails for detection of Mycobacterium bovis in herds with different prevalences of bovine tuberculosis: ESAT6-CFP10 mixture shows optimal sensitivity and specificity	2006	Journal of Clinical Microbiology	44	12	4326-35	Aagaard, C. and Govaerts, M. and Meikle, V. and Vallecillo, A. J. and Gutierrez-Pabello, J. A. and Suarez-Guemes, F. and McNair, J. and Cataldi, A. and Espitia, C. and Andersen, P. and Pollock, J. M.	excluded	not reporting on new skin tests for tuberculosis infection
Optimizing the management of children with latent tuberculosis infection	3	Expert Review of Anti-Infective Therapy	15	4	341-349	Venturini, E. and Tersigni, C. and Chiappini, E. and de Martino, M. and Galli, L.	excluded	not reporting on new skin tests for tuberculosis infection
Oral vaccination of cattle with heat inactivated Mycobacterium bovis does not compromise bovine TB diagnostic tests	2016	Veterinary Immunology & Immunopathology	182		85-88	Jones, G. J. and Steinbach, S. and Sevilla, I. A. and Garrido, J. M. and Juste, R. and Vordermeier, H. M.	excluded	not reporting on new skin tests for tuberculosis infection
Organic solvent-soluble lipofuscin pigments and glutathione peroxidase in mouse brain and heart: effects of age and vitamin E	1986	Journal of Nutrition	116	3	350-5	Menken, B. Z. and Su, L. C. and Ayaz, K. L. and Csallany, A. S.	excluded	not reporting on new skin tests for tuberculosis infection
Osmotic regulation of evaporative water loss and body temperature by intracranial receptors in the heat-stressed cat	1983	Pflugers Archiv - European Journal of Physiology	398	4	337-40	Doris, P. A.	excluded	not reporting on new skin tests for tuberculosis infection
Oxidant-increased proteolysis in rat liver slices: effect of bromotrichloromethane, antioxidants and effectors of proteolysis	1990	Chemico-Biological Interactions	76	3	293-305	Zamora, R. and Hidalgo, F. J. and Tappel, A. L.	excluded	not reporting on new skin tests for tuberculosis infection
Oxidant-induced cell death in renal epithelial cells: differential effects of inorganic and organic hydroperoxides	2003	Pharmacology & Toxicology	92	1	43-50	Park, S. M. and Jung, H. C. and Koak, I. S. and Na, H. Y. and Woo, J. S. and Jung, J. S. and Kim, Y. K.	excluded	not reporting on new skin tests for tuberculosis infection
Oxidative cell injury in the killing of cultured hepatocytes by allyl alcohol	1988	Archives of Biochemistry & Biophysics	265	2	302-10	Miccadei, S. and Nakae, D. and Kyle, M. E. and Gilfor, D. and Farber, J. L.	excluded	not reporting on new skin tests for tuberculosis infection
Paediatric pulmonology: Year in review	September	Pediatric Pulmonology	37		S2-S3	Bush, A.	excluded	not reporting on new skin tests for tuberculosis infection
Papulonecrotic tuberculid on the scalp	2008	International Journal of Dermatology	47	10	1028-1032	Niemeyer-Corbellini, J. P. and Spinatto, D. and Boechat, N. and Carvalho, A. C. and Pineiro-Maceira, J. and Azulay, D. R.	excluded	not reporting on new skin tests for tuberculosis infection
Paracetamol-stimulated lipid peroxidation in isolated rat and mouse hepatocytes	1983	Chemico-Biological Interactions	47	3	249-63	Albano, E. and Poli, G. and Chiarpotto, E. and Biasi, F. and Dianzani, M. U.	excluded	not reporting on new skin tests for tuberculosis infection
Parameters characterizing acid-base equilibria between cell membrane and solution and their application to monitoring the effect of various factors on the membrane	2006	Bioelectrochemistry	69	2	142-7	Dobrzynska, I. and Skrzydlewska, E. and Figaszewski, Z.	excluded	not reporting on new skin tests for tuberculosis infection
Parapharyngeal abscess in a patient receiving etanercept	2007	Annals of Pharmacotherapy	41	2	341-4	Borras-Blasco, J. and Nunez-Cornejo, C. and Gracia-Perez, A. and Rosique-Robles, J. D. and Castera, M. D. and Viosca, E. and Abad, F. J.	excluded	not reporting on new skin tests for tuberculosis infection
Parkinson's disease and oxidative stress: Evaluation by BAP and d-ROMs tests	2013	Pharmacologyonline	1		34-38	Pizza, V. and Iorio, E. and Capasso, A.	excluded	not reporting on new skin tests for tuberculosis infection
A patient with negative quantiferon-TB gold test developed tuberculosis pleurisy after adalimumab therapy	2015	American Journal of Respiratory and Critical Care Medicine. Conference: American Thoracic Society International Conference, ATS	191			Suh, S. and Bae, H. and Kondapaneni, S. and Jathavedam, A. and Tzeng, J. and Bryan, C. and Lee, Y.	excluded	not reporting on new skin tests for tuberculosis infection
Peculiarities of early diagnosis of tuberculosis infection and indicators of children's health during adaptation to school. [Russian]	May	Pediatriya - Zhurnal im G.N		3	130-133	Amosova, E. A. and Borodulina, E. A. and Uraksina, M. V.	excluded	not reporting on new skin tests for tuberculosis infection
Pediatric tuberculosis: new guidelines and recommendations	2012	Current Opinion in Pediatrics	24	3	319-28	Perez-Velez, C. M.	excluded	Not health economics analysis
Performance evaluation of an in-house interferon-g release assay in detecting tubercular infection in HIV patients	May	Clinical Microbiology and Infection	4		S807	Alagna, L. and Scarpellini, P. and Fortis, C.	excluded	not reporting on new skin tests for tuberculosis infection
Performance evaluation of an in-house interferon-gamma release assay in the diagnosis and follow-up of active tuberculosis disease	April	Clinical Microbiology and Infection	2		S544	Alagna, L. and Fortis, C. and Galli, L. and Scarpellini, P.	excluded	not reporting on new skin tests for tuberculosis infection
Performance of a whole blood interferon gamma assay for detecting latent infection with Mycobacterium tuberculosis in children	2006	Thorax	61	7	616-20	Connell, T. G. and Curtis, N. and Ranganathan, S. C. and Buttery, J. P.	excluded	not reporting on new skin tests for tuberculosis infection
Performance of QuantiFERON-TB Gold In-Tube assay in children receiving disease modifying anti-rheumatic drugs	1	World Journal of Pediatrics	13	5	472-478	Gabriele, F. and Trachana, M. and Simitsopoulou, M. and Pratsidou-Gertsi, P. and Iosifidis, E. and Pana, Z. D. and Roilides, E.	excluded	not reporting on new skin tests for tuberculosis infection
Performance of QuantiFERON-TB Gold In-Tube test and Tuberculin Skin Test for diagnosis of latent tuberculosis infection in BCG vaccinated health care workers	29	Medical Science Monitor	20		521-529	Babayigit, C. and Ozer, B. and In and i, T. and Ozer, C. and Duran, N. and Gocmen, O.	excluded	not reporting on new skin tests for tuberculosis infection
Performance of QuantiFERON-TB Gold test compared to tuberculin skin test in detecting latent tuberculosis infection in HIV- positive individuals in Iran	2010	Annals of Thoracic Medicine	5	1	43-6	Mardani, M. and Tabarsi, P. and Mohammadtaheri, Z. and Chitsaz, E. and Farokhzad, B. and Hadav and , F. and Gachkar, L. and Nemati, K. and Masjedi, M. R.	excluded	not reporting on new skin tests for tuberculosis infection
Performance of the Enferplex TB assay with cattle in Great Britain and assessment of its suitability as a test to distinguish infected and vaccinated animals	2010	Clinical & Vaccine Immunology: CVI	17	5	813-7	Whelan, C. and Whelan, A. O. and Shuralev, E. and Kwok, H. F. and Hewinson, G. and Clarke, J. and Vordermeier, H. M.	excluded	not reporting on new skin tests for tuberculosis infection
Performance of the tuberculin skin test and interferon-g release assays: An update on the accuracy, cutoff stratification, and new potential immune-based approaches	2014	Journal of Rheumatology	41		24-31	Goletti, D. and S and uzzi, A. and Delogu, G.	excluded	Not health economics analysis
Performance of whole blood IFN-gamma test for tuberculosis diagnosis based on PPD or the specific antigens ESAT-6 and CFP-10	2001	International Journal of Tuberculosis & Lung Disease	5	5	462-7	Brock, I. and Munk, M. E. and Kok-Jensen, A. and Andersen, P.	excluded	Not health economics analysis
Peritoneal tuberculosis in the setting of ustekinumab treatment for psoriasis	1	JAAD Case Reports	3	3	230-232	Lynch, M. and Roche, L. and Horgan, M. and Ahmad, K. and Hackett, C. and Ramsay, B.	excluded	not reporting on new skin tests for tuberculosis infection
Peroxidation-dependent and peroxidation-independent mechanisms by which acetaminophen kills cultured rat hepatocytes	1988	Archives of Biochemistry & Biophysics	267	2	640-50	Farber, J. L. and Leonard, T. B. and Kyle, M. E. and Nakae, D. and Serroni, A. and Rogers, S. A.	excluded	not reporting on new skin tests for tuberculosis infection
Persistently elevated T cell interferon-gamma responses after treatment for latent tuberculosis infection among health care workers in India: a preliminary report	2006	Journal of Occupational Medicine & Toxicology	1		7	Pai, M. and Joshi, R. and Dogra, S. and Mendiratta, D. K. and Narang, P. and Dheda, K. and Kalantri, S.	excluded	not reporting on new skin tests for tuberculosis infection
Pharmacodynamics and pharmacokinetics of polyethylene glycol-hirudin in patients with chronic renal failure	2000	Kidney International	58	6	2478-2484	Poschel, K. A. and Bucha, E. and Esslinger, H. U. and Nortersheuser, P. and Jansa, U. and Schindler, S. and Nowak, G. and Stein, G.	excluded	not reporting on new skin tests for tuberculosis infection
Phase I evaluation of oral and intravenous vinorelbine in pediatric cancer patients: A report from the Children's Oncology Group	15	Clinical Cancer Research	12	2	516-522	Johansen, M. and Kuttesch, J. and Bleyer, W. A. and Krailo, M. and Ames, M. and Madden, T.	excluded	not reporting on new skin tests for tuberculosis infection
A phase I, open-label trial on the safety and immunogenicity of the adjuvanted tuberculosis subunit vaccine H1/IC31 R in people living in a TB-endemic area	2018	Trials [Electronic Resource]	19	1	24	Hussein, J. and Zewdie, M. and Yamuah, L. and Bedru, A. and Abebe, M. and Dagnew, A. F. and Chanyalew, M. and Yohannes, A. G. and Ahmed, J. and Engers, H. and Doherty, T. M. and Bang, P. and Kromann, I. and Hoff, S. T. and Aseffa, A.	excluded	not reporting on new skin tests for tuberculosis infection
Phase II trial of fludarabine phosphate and interferon alfa-2a in advanced mycosis fungoides/Sezary syndrome	1994	Journal of Clinical Oncology	12	10	2051-2059	Foss, F. M. and Ihde, D. C. and Linnoila, I. R. and Fischmann, A. B. and Schechter, G. P. and Cotelingam, J. D. and Steinberg, S. M. and Ghosh, B. C. and Stocker, J. L. and Bastian, A. and Phares, J. C. and Sausville, E. A.	excluded	not reporting on new skin tests for tuberculosis infection
Phenolic-rich juice prevents DNA single-strand breakage and cytotoxicity caused by tert-butylhydroperoxide in U937 cells: the role of iron chelation	2007	Journal of Nutritional Biochemistry	18	7	457-66	Garcia-Alonso, F. J. and Guidarelli, A. and Periago, M. J.	excluded	not reporting on new skin tests for tuberculosis infection
Philippine guidelines on the screening for tuberculosis prior to the use of biologic agents	August	APLAR Journal of Rheumatology	9	2	184-192	Lichauco, J. J. T. and Tankeh-Torres, S. A. and Navarra, S. V. and Dans, L. F.	excluded	not reporting on new skin tests for tuberculosis infection
Phospholipid composition and electric charge in healthy and cancerous parts of human kidneys	2013	Journal of Membrane Biology	246	5	421-5	Szachowicz-Petelska, B. and Dobrzynska, I. and Skrodzka, M. and Darewicz, B. and Figaszewski, Z. A. and Kudelski, J.	excluded	not reporting on new skin tests for tuberculosis infection
Physical adsorption of N,N'-diphenyl-p-phenylenediamine onto carbon particles: application to the detection of sulfide	2003	Analyst	128	5	473-9	P and urangappata, M. and Lawrence, N. S. and Jiang, L. and Jones, T. G. and Compton, R. G.	excluded	not reporting on new skin tests for tuberculosis infection
Physicochemical properties of alginate/polycaprolactone-based films containing essential oils	2006	Journal of Agricultural & Food Chemistry	54	26	10205-14	Salmieri, S. and Lacroix, M.	excluded	not reporting on new skin tests for tuberculosis infection
Physiological changes during thermoregulation and fever in urethan-anesthetized rats	1988	American Journal of Physiology	255	1	R73-81	Malkinson, T. J. and Cooper, K. E. and Veale, W. L.	excluded	not reporting on new skin tests for tuberculosis infection
Plasma antibody profiles in non-human primate tuberculosis	April	Journal of Medical Primatology	43	2	59-71	Ravindran, R. and Krishnan, V. V. and Dhawan, R. and Wunderlich, M. L. and Lerche, N. W. and Flynn, J. L. and Luciw, P. A. and Khan, I. H.	excluded	not reporting on new skin tests for tuberculosis infection
Polar-Group Activated Isospecific Coordination Polymerization of ortho-Methoxystyrene: Effects of Central Metals and Ligands	2019	Chemistry-A European Journal	25	8	2043-2050	Chai, Y. and Wang, L. and Liu, D. and Wang, Z. and Run, M. and Cui, D.	excluded	not reporting on new skin tests for tuberculosis infection
Polyfunctionality of TB-specific CD4+ T-cells in HIV-TB co-infection in latent and pulmonary TB	April	Topics in Antiviral Medicine	22		429	Van Epps, P. and Sridaran, S. and Aung, H. and Betts, M. R. and Toosi, Z. and Canaday, D. H.	excluded	not reporting on new skin tests for tuberculosis infection
Polyphasic taxonomic analysis establishes Mycobacterium indicus pranii as a distinct species	2009	PLoS ONE [Electronic Resource]	4	7	e6263	Saini, V. and Raghuvanshi, S. and Talwar, G. P. and Ahmed, N. and Khurana, J. P. and Hasnain, S. E. and Tyagi, A. K. and Tyagi, A. K.	excluded	not reporting on new skin tests for tuberculosis infection
A population-based study of tuberculosis incidence among rheumatic disease patients under anti-TNF treatment	2019	PLoS ONE	14			Sartori, N. S. and Picon, P. and Papke, A. and Neyeloff, J. L. and da Silva Chakr, R. M.	excluded	not reporting on new skin tests for tuberculosis infection
Positive conversion of tuberculin skin test and performance of interferon release assay to detect hidden tuberculosis infection during anti-tumor necrosis factor agent trial	October	Journal of Rheumatology	36	10	2158-2163	Jeong, H. P. and Ga, Y. S. and Jin, S. L. and Kim, T. H. and Yoo, D. H.	excluded	not reporting on new skin tests for tuberculosis infection
Positive QuantiFERON-TB Gold test in a patient with Mycobacterium kansasii infection	2009	Chest. Conference: American College of Chest Physicians Annual Meeting, CHEST	136	4		Memon, S. B. and Moldoveanu, B. and Guardiola, J.	excluded	not reporting on new skin tests for tuberculosis infection
Possibilities of modern diagnostic screening of tuberculosis infection in children and adolescents in the orenburg region. [Russian]	July	Pediatriya - Zhurnal im G.N		4	236-239	Parfenova, T. A.	excluded	not reporting on new skin tests for tuberculosis infection
Possibility of a new diagnostic method for tuberculosis infection using M. tuberculosis-specific antigens. [Japanese]	2005	Japanese Journal of Chest Diseases	64	6	489-498	Harada, N.	excluded	Not health economics analysis
A postgenomic approach to identification of Mycobacterium leprae-specific peptides as T-cell reagents	2000	Infection & Immunity	68	10	5846-55	Dockrell, H. M. and Brahmbhatt, S. and Robertson, B. D. and Britton, S. and Fruth, U. and Gebre, N. and Hunegnaw, M. and Hussain, R. and Man and har, R. and Murillo, L. and Pessolani, M. C. and Roche, P. and Salgado, J. L. and Sampaio, E. and Shahid, F. and Thole, J. E. and Young, D. B.	excluded	not reporting on new skin tests for tuberculosis infection
The potential of mycobacterium to protect against allergy and asthma	June	Current Allergy and Asthma Reports	7	3	223-230	Obihara, C. C. and Kimpen, J. L. L. and Beyers, N.	excluded	not reporting on new skin tests for tuberculosis infection
The potential of recombinant antigens ESAT-6, MPT63 and mig for specific discrimination of Mycobacterium tuberculosis and M. avium infection	1	European Journal of Pediatrics	162	7	534-536	Rolinck-Werninghaus, C. and Magdorf, K. and Stark, K. and Lyashchenko, K. and Gennaro, M. L. and Colangeli, R. and Doherty, T. M. and Andersen, P. and Plum, G. and Herz, U. and Renz, H. and Wahn, U.	excluded	not reporting on new skin tests for tuberculosis infection
The potential of the ESAT-6 antigen secreted by virulent mycobacteria for specific diagnosis of tuberculosis	1997	Journal of Infectious Diseases	175	5	1251-4	Pollock, J. M. and Andersen, P.	excluded	not reporting on new skin tests for tuberculosis infection
Potential role for IL-2 ELISpot in differentiating recent and remote infection in tuberculosis contact tracing	2010	PLoS ONE [Electronic Resource]	5	7	e11670	Krummel, B. and Strassburg, A. and Ernst, M. and Reiling, N. and Eker, B. and Rath, H. and Hoerster, R. and Wappler, W. and Glaewe, A. and Schoellhorn, V. and Sotgiu, G. and Lange, C.	excluded	not reporting on new skin tests for tuberculosis infection
Potentiating effects of DPPD, bile salts and sulfasuxadine on hypervitaminosis A in the rat	1957	Experimental Medicine & Surgery	15	4	328-34	Cox, R. P. and Deuel, H. J., Jr. and Ershoff, B. H.	excluded	not reporting on new skin tests for tuberculosis infection
Potentiation of carbon tetrachloride-induced lipid peroxidation by trichloroethylene in isolated rat hepatocytes: no role in enhanced toxicity	1989	Toxicology & Applied Pharmacology	101	1	158-69	Kefalas, V. and Stacey, N. H.	excluded	not reporting on new skin tests for tuberculosis infection
Potentiation of cisplatin-induced lipid peroxidation in kidney cortical slices by glutathione depletion	1989	Japanese Journal of Pharmacology	50	2	87-92	Nakano, S. and Gemba, M.	excluded	not reporting on new skin tests for tuberculosis infection
A practical kinetic model for efficient isolation of useful antibodies from phage display libraries	1	Journal of Molecular Catalysis B: Enzymatic	28	4	191-200	Katakura, Y. and Zhuang, G. and Nakatani, T. and Furuta, T. and Omasa, T. and Kishimoto, M. and Suga, K. I. and Shioya, S.	excluded	not reporting on new skin tests for tuberculosis infection
Preclinical study and phase I clinical safety evaluation of recombinant Mycobacterium tuberculosis ESAT6 protein	2013	Medical Science Monitor Basic Research	19		146-52	Du, W. X. and Chen, B. W. and Lu, J. B. and Gao, M. Q. and Shen, X. B. and Yang, L. and Su, C. and Wang, G. Z. and Sun, Q. F. and Xu, M.	excluded	not reporting on new skin tests for tuberculosis infection
Predicting the probability of malignancy of the neck mass with logistic regression model: a statistical analysis of excisional biopsy of neck masses	1992	Chung Hua i Hsueh Tsa Chih - Chinese Medical Journal	49	5	328-34	Tsai, J. G. and Chiang, S. C. and Lin, C. Z. and Chang, P.	excluded	not reporting on new skin tests for tuberculosis infection
Predictive value of TNF-alpha, IFN-gamma, and IL-10 for tuberculosis among recently exposed contacts in the United States and Canada	2020	BMC Infectious Diseases	20	1	553	Reichler, M. R. and Hirsch, C. and Yuan, Y. and Khan, A. and Dorman, S. E. and Schluger, N. and Sterling, T. R. and Tuberculosis Epidemiologic Studies Consortium Task Order, Team	excluded	not reporting on new skin tests for tuberculosis infection
Predictors of Discordant Tuberculin Skin Test and QuantiFERON-TB Gold In-tube Results in Eastern China: A Population-based, Cohort Study	2021	Clinical Infectious Diseases	72	11	2006-2015	Lu, P. and Liu, Q. and Zhou, Y. and Martinez, L. and Kong, W. and Ding, X. and Peng, H. and Zhu, T. and Zhu, L. and Lu, W.	excluded	not reporting on new skin tests for tuberculosis infection
Presence of human T-cell responses to the Mycobacterium leprae 45-kilodalton antigen reflects infection with or exposure to M. leprae	2001	Clinical & Diagnostic Laboratory Immunology	8	3	604-11	Macfarlane, A. and Mondragon-Gonzalez, R. and Vega-Lopez, F. and Wieles, B. and de Pena, J. and Rodriguez, O. and Suarez y de la Torre, R. and de Vries, R. R. and Ottenhoff, T. H. and Dockrell, H. M.	excluded	not reporting on new skin tests for tuberculosis infection
Prevalence and incidence of tuberculosis infection and disease among household contacts exposed to rifampinresistant/multidrug resistant tuberculosis (RR/MDR-TB)	2020	Journal of the International AIDS Society. Conference: 23rd International AIDS Conference. Virtual.	23			Gupta, A. and Wu, X. and Kim, S. and Naini, L. and Hughes, M. and Dawson, R. and Gaikwad, S. and Sanchez, J. and Mendoza, A. and Smith, B. and Shah, S. and Hesseling, A. and Churchyard, G. and Swindells, S.	excluded	not reporting on new skin tests for tuberculosis infection
[Prevalence of latent infection with Mycobacterium tuberculosis in Mazovia Region using interferon gamma release assay after stimulation with specific antigens ESAT-6 and CFP-10]	2011	Pneumonologia i Alergologia Polska	79	6	407-18	Kus, J. and Demkow, U. and Lew and owska, K. and Korzeniewska-Kosela, M. and Rabczenko, D. and Siemion-Szczesniak, I. and Bialas-Chromiec, B. and Bychawska, M. and Sapigorski, P. and Maciejewski, J.	excluded	Not health economics analysis
Prevalence of latent tuberculosis infection in patients with moderate to severe psoriasis taking biologic therapies in a dermatologic private practice in Miami, Florida	1	International Journal of Dermatology	54	7	846-852	Medina-Gil, C. and Dehesa, L. and Vega, A. and Kerdel, F.	excluded	not reporting on new skin tests for tuberculosis infection
Prevalence of latent tuberculosis infection in Sudan: a case-control study comparing interferon-gamma release assay and tuberculin skin test	2013	BMC Public Health	13		1128	Shakak, A. O. and Khalil, E. A. and Musa, A. M. and Salih, K. A. and Bashir, A. E. and Ahmed, A. H. and Idris, F. E. and Elhassan, A. M. and Tuberculosis Research, Group Sudan	excluded	not reporting on new skin tests for tuberculosis infection
Prevalence of Plasmodium falciparum lacking histidine-rich proteins 2 and 3: a systematic review	2020	Bulletin of the World Health Organization	98	8	558-568F	Thomson, R. and Parr, J. B. and Cheng, Q. and Chenet, S. and Perkins, M. and Cunningham, J.	excluded	not reporting on new skin tests for tuberculosis infection
Prevalence of tuberculin skin test reaction positivity in a Colombian cohort of rheumatoid arthritis patients on biologic therapy	2013	Annals of the Rheumatic Diseases. Conference: Annual European Congress of Rheumatology of the European League Against Rheumatism, EULAR	72			Arredondo, A. M. and Escobar-Trujillo, A. and Londono, J. and Gonzalez-Malaver, F. and Bello-Gualtero, J. and Guzman-Vergara, C. and Mesa-Betancourt, A. and Valle-Onate, R.	excluded	not reporting on new skin tests for tuberculosis infection
Prevalence of tuberculosis infection estimated by skin testing with recombinant protein CFP10-ESAT6 among hospital workers in Moscow	September	Allergy: European Journal of Allergy and Clinical Immunology	97		422	Slogotskaya, L. and Bogorodskaya, E. and Litvinov, V. and Kudlay, D. and Seltsovsky, P. and Nikolenko, N. and Ivanova, D.	excluded	not reporting on new skin tests for tuberculosis infection
Preventing tuberculosis flare in patients with inflammatory rheumatic diseases receiving tumor necrosis factor-alpha inhibitors in India - An audit report	July	Journal of Rheumatology	36	7	1414-1420	Malaviya, A. N. and Kapoor, S. and Garg, S. and Rawat, R. and Shankar, S. and Nagpal, S. and Khanna, D. and Furst, D. E.	excluded	not reporting on new skin tests for tuberculosis infection
Preventing tuberculosis in children receiving anti-tnf treatment	April	Clinical Rheumatology	29	4	389-392	Ayaz, N. A. and Demirkaya, E. and Bilginer, Y. and Ozcelik, U. and Cobanoglu, N. and Kiper, N. and Besbas, N. and Bakkaloglu, A. and Ozen, S.	excluded	not reporting on new skin tests for tuberculosis infection
Prevention by free radical scavenger AD5 of prooxidant effects of choline deficiency	1990	Free Radical Biology & Medicine	8	1	2024-07-03	Ghoshal, A. K. and Rushmore, T. H. and Buc-Calderon, P. and Roberfroid, M. and Farber, E.	excluded	not reporting on new skin tests for tuberculosis infection
Preventive tuberculosis services reduces the risk of local forms of tuberculosis development in children on immunosuppressive therapy: Retrospective cohort study. [Russian]	2021	Voprosy Sovremennoi Pediatrii - Current Pediatrics	19	5	346-351	Aksenova, V. A. and Klevno, N. I. and Kazakov, A. V. and Kudlay, D. A. and Sevostyanova, T. A. and Dementyeva, E. K.	excluded	not reporting on new skin tests for tuberculosis infection
Primary tuberculosis infection in patients treated with tumor necrosis factor-alpha antagonists and a negative initial screening	2016	Reumatologia Clinica	12	2	81-4	Bernal, J. A. and Andres, M. and Jovani, V. and Garcia Sevila, R. and Begazo, A. and Vela, P.	excluded	not reporting on new skin tests for tuberculosis infection
PrimaTB STAT-PAK assay, a novel, rapid lateral-flow test for tuberculosis in nonhuman primates	2007	Clinical & Vaccine Immunology: CVI	14	9	1158-64	Lyashchenko, K. P. and Greenwald, R. and Esf and iari, J. and Greenwald, D. and Nacy, C. A. and Gibson, S. and Didier, P. J. and Washington, M. and Szczerba, P. and Motzel, S. and H and t, L. and Pollock, J. M. and McNair, J. and Andersen, P. and Langermans, J. A. and Verreck, F. and Ervin, S. and Ervin, F. and McCombs, C.	excluded	not reporting on new skin tests for tuberculosis infection
Prior tuberculin skin testing does not boost QuantiFERON-TB results in paediatric contacts	August	European Respiratory Journal	32	2	524-525	Richeldi, L. and Bergamini, B. M. and Vaienti, F.	excluded	not reporting on new skin tests for tuberculosis infection
Processing chocolate milk drink by low-pressure cold plasma technology	2019	Food Chemistry	278		276-283	Coutinho, N. M. and Silveira, M. R. and Fern and es, L. M. and Moraes, J. and Pimentel, T. C. and Freitas, M. Q. and Silva, M. C. and Raices, R. S. L. and Ranadheera, C. S. and Borges, F. O. and Neto, R. P. C. and Tavares, M. I. B. and Fern and es, F. A. N. and Fonteles, T. V. and Nazzaro, F. and Rodrigues, S. and Cruz, A. G.	excluded	not reporting on new skin tests for tuberculosis infection
Production of hydroxyl radicals and their disassociation from myocardial cell injury during calcium paradox	1992	Free Radical Biology & Medicine	12	1	2024-08-11	Duncan, E. and Onodera, T. and Ashraf, M.	excluded	not reporting on new skin tests for tuberculosis infection
Profile of interferon-gamma response to latency-associated and novel in vivo expressed antigens in a cohort of subjects recently exposed to Mycobacterium tuberculosis	2015	Tuberculosis	95	6	751-757	Araujo, L. S. and da Silva, N. B. M. and da Silva, R. J. and Leung, J. A. M. and Mello, F. C. Q. and Saad, M. H. F.	excluded	not reporting on new skin tests for tuberculosis infection
[Prognostic models of the severity of acute dynamic pain on the first postoperative day and the likelihood of chronic postoperative pain in spine surgery]	2018	Zhurnal Voprosy Neirokhirurgii Imeni N - N - Burdenko	82	3	29-35	Genov, P. G. and Timerbaev, V. K. and Dolgasheva, N. S. and Efanov, A. A. and Grin, A. A. and Rebrova, O. Y.	excluded	not reporting on new skin tests for tuberculosis infection
Prognostic value of a T-cell-based, interferon-gamma biomarker in children with tuberculosis contact	2008	Annals of Internal Medicine	149	11	777-87	Bakir, M. and Millington, K. A. and Soysal, A. and Deeks, J. J. and Efee, S. and Aslan, Y. and Dosanjh, D. P. and Lalvani, A.	excluded	not reporting on new skin tests for tuberculosis infection
Progression to active tuberculosis, but not transmission, varies by Mycobacterium tuberculosis lineage in The Gambia	2008	Journal of Infectious Diseases	198	7	1037-43	de Jong, B. C. and Hill, P. C. and Aiken, A. and Awine, T. and Antonio, M. and Adetifa, I. M. and Jackson-Sillah, D. J. and Fox, A. and Deriemer, K. and Gagneux, S. and Borgdorff, M. W. and McAdam, K. P. and Corrah, T. and Small, P. M. and Adegbola, R. A.	excluded	not reporting on new skin tests for tuberculosis infection
Promethazine or DPPD pretreatment attenuates oleic acid-induced injury in isolated canine lungs	1985	Journal of Applied Physiology	59	1	39-46	Townsley, M. I. and Taylor, G. E. and Korthuis, R. J. and Taylor, A. E.	excluded	not reporting on new skin tests for tuberculosis infection
Prophylaxis for latent tuberculosis infection prior to anti-tumor necrosis factor therapy in low-risk elderly patients with rheumatoid arthritis: A decision analysis	November	Arthritis Care and Research	65	11	1722-1731	Hazlewood, G. S. and Naimark, D. and Gardam, M. and Bykerk, V. and Bombardier, C.	excluded	not reporting on new skin tests for tuberculosis infection
Prospective Comparison of Two Brands of Tuberculin Skin Tests and Quantiferon-TB Gold in-tube Assay Performances for Tuberculosis Infection in Hospitalized Children	2010	Medica	5	4	271-6	Stavri, H. R. and Murgoci, G. and Ulea, I. and Popa, L. G. and Popa, M.	excluded	not reporting on new skin tests for tuberculosis infection
A prospective longitudinal study evaluating a T-cell-based assay for latent tuberculosis infection in health-care workers in a general hospital in Beijing	June	Chinese Medical Journal	126	11	2039-2044	Zhang, L. F. and Liu, X. Q. and Zhang, Y. and Deng, G. H. and Manish, P. and Ajit, L.	excluded	not reporting on new skin tests for tuberculosis infection
A prospective study to monitor for tuberculosis during anti-tumour necrosis factor therapy in patients with inflammatory bowel disease and immune-mediated inflammatory diseases	30	Journal of Crohn's and Colitis	12	8	954-962	Lee, C. K. and Wong, S. H. V. and Lui, G. and Tang, W. and Tam, L. S. and Ip, M. and Hung, E. and Chen, M. and Wu, J. C. and Ng, S. C.	excluded	not reporting on new skin tests for tuberculosis infection
Prostaglandin fevers in rats: regulated change in body temperature or change in regulated body temperature?	1989	American Journal of Physiology	257	4	R695-9	Feng, J. D. and Price, M. and Cohen, J. and Satinoff, E.	excluded	not reporting on new skin tests for tuberculosis infection
Protection against bovine tuberculosis induced by oral vaccination of cattle with Mycobacterium bovis BCG is not enhanced by co-administration of mycobacterial protein vaccines	2011	Veterinary Immunology & Immunopathology	144	3	220-7	Wedlock, D. N. and Aldwell, F. E. and Vordermeier, H. M. and Hewinson, R. G. and Buddle, B. M.	excluded	not reporting on new skin tests for tuberculosis infection
Protection against sodium valproate injury in isolated hepatocytes by alpha-tocopherol and N,N'-diphenyl-p-phenylenediamine	1984	Journal of Clinical Pharmacology	24	4	148-54	Buchi, K. N. and Gray, P. D. and Rollins, D. E. and Tolman, K. G.	excluded	not reporting on new skin tests for tuberculosis infection
Protection of reoxygenated cardiomyocytes against osmotic fragility by nitric oxide donors	1996	American Journal of Physiology	271	2	H428-34	Schluter, K. D. and Jakob, G. and Ruiz-Meana, M. and Garcia-Dorado, D. and Piper, H. M.	excluded	not reporting on new skin tests for tuberculosis infection
Protective effect of 1, 3-diphenyl-1, 3-propanedione against N-methylformamide-induced acute hepatotoxicity in mice. [Chinese]	30	Chinese Journal of New Drugs	21	22	2627-2630+2635	Xue, R. and Wang, L. and Jia, F. L. and Ruan, M. and Zhang, B. X.	excluded	not reporting on new skin tests for tuberculosis infection
Protective effect of a tuberculosis subunit vaccine based on a fusion of antigen 85B and ESAT-6 in the aerosol guinea pig model	2004	Infection & Immunity	72	10	6148-50	Olsen, A. W. and Williams, A. and Okkels, L. M. and Hatch, G. and Andersen, P.	excluded	not reporting on new skin tests for tuberculosis infection
Protective Effect of DPPD on Mercury Chloride-Induced Hepatorenal Toxicity in Rats	2020	Journal of toxicology	2020		4127284	Nabil, A. and Elshemy, M. M. and Asem, M. and Gomaa, H. F.	excluded	not reporting on new skin tests for tuberculosis infection
The protective effect of vitamin E and N,N'-diphenyl-p-phenylenediamine (DPPD) against methyl mercury toxicity in the rat	1979	Journal of Nutrition	109	10	1673-81	Welsh, S. O.	excluded	not reporting on new skin tests for tuberculosis infection
Protective effects of antioxidants against benomyl-induced lipid peroxidation and glutathione depletion in rats	1997	Toxicology	116	1	177-81	Banks, D. and Soliman, M. R.	excluded	not reporting on new skin tests for tuberculosis infection
Protein expression of myt272-3 recombinant clone and in silico prediction of a possible vaccine candidate against mycobacterium tuberculosis	July	Tropical Journal of Pharmaceutical Research	15	7	1393-1400	Usman, M. M. and Ismail, S. and Teoh, T. C.	excluded	not reporting on new skin tests for tuberculosis infection
Protein targets of reactive metabolites of thiobenzamide in rat liver in vivo	2008	Chemical Research in Toxicology	21	7	1432-42	Ikehata, K. and Duzhak, T. G. and Galeva, N. A. and Ji, T. and Koen, Y. M. and Hanzlik, R. P.	excluded	not reporting on new skin tests for tuberculosis infection
Protein thiol depletion and the killing of cultured hepatocytes by hydrogen peroxide	1989	Biochemical Pharmacology	38	21	3797-805	Kyle, M. E. and Nakae, D. and Sakaida, S. and Serroni, A. and Farber, J. L.	excluded	not reporting on new skin tests for tuberculosis infection
Proteomic Analysis of Kveim Reagent Identifies Targets of Cellular Immunity in Sarcoidosis	2017	PLoS ONE [Electronic Resource]	12	1	e0170285	Eberhardt, C. and Thillai, M. and Parker, R. and Siddiqui, N. and Potiphar, L. and Goldin, R. and Timms, J. F. and Wells, A. U. and Kon, O. M. and Wickremasinghe, M. and Mitchell, D. and Weeks, M. E. and Lalvani, A.	excluded	not reporting on new skin tests for tuberculosis infection
Psoriatic disease and tuberculosis nowadays	2012	Clinical and Developmental Immunology	2012	747204		Balato, N. and Di Costanzo, L. and Ayala, F. and Balato, A. and S and uzzi, A. and Bocchino, M.	excluded	not reporting on new skin tests for tuberculosis infection
Pulmonary infectious complications of tumor necrosis factor blockade	September	Infectious Disease Clinics of North America	24	3	681-692	Wallis, R. S. and Schluger, N. W.	excluded	not reporting on new skin tests for tuberculosis infection
Pulmonary lesions in patients with inflammatory bowel disease-the baseline and under anti-tumor necrosis factor therapy	2017	European Respiratory Journal. Conference: European Respiratory Society International Congress, ERS	50			Borisov, S. and Frolova, K.	excluded	not reporting on new skin tests for tuberculosis infection
Purified protein derivatives of tuberculin - past, present, and future	December	FEMS Immunology and Medical Microbiology	66	3	273-280	Yang, H. and Kruh-Garcia, N. A. and Dobos, K. M.	excluded	not reporting on new skin tests for tuberculosis infection
Pyruvate and oxaloacetate limit zinc-induced oxidative HT-22 neuronal cell injury	2006	Neurotoxicology	27	6	1043-51	Berry, E. V. and Toms, N. J.	excluded	not reporting on new skin tests for tuberculosis infection
[QFT test and TST test in diagnosis of TB infection]	2011	Nippon Rinsho - Japanese Journal of Clinical Medicine	69	8	1378-83	Higuchi, K.	excluded	not reporting on new skin tests for tuberculosis infection
[The QFT-test, a new tool for control of nosocomial infection of tuberculosis]	2008	Kekkaku	83	1	33-7	Sakatani, M.	excluded	Not health economics analysis
Quantiferon TB gold and tuberculin skin tests for the detection of latent tuberculosis infection in patients treated with tumour necrosis factor alpha blocking agents	January	Clinical and Experimental Rheumatology	31	1	111-117	Klein, M. and Jarosova, K. and Forejtova, S. and Becvar, R. and Sedova, L. and Pavelka, K. and Simkova, G. and Svobodova, R. and Hviscova, K. and Mann, H. and Putova, I. and Vencovsky, J.	excluded	not reporting on new skin tests for tuberculosis infection
Quantiferon test for tuberculosis screening in sarcoidosis patients	September	Scandinavian Journal of Infectious Diseases	43	9	728-735	Milman, N. and Soborg, B. and Svendsen, C. B. and Andersen, A. B.	excluded	not reporting on new skin tests for tuberculosis infection
QuantiFERON<sup></sup>-TB Gold In-Tube as help for the diagnosis of tuberculosis in a French pediatric hospital	April	Diagnostic Microbiology and Infectious Disease	66	4	366-372	Grare, M. and Derelle, J. and Dailloux, M. and Laurain, C.	excluded	not reporting on new skin tests for tuberculosis infection
QuantiFERON<sup></sup>-TB Gold test in the identification of latent tuberculosis infection in immigrants	August	Journal of Infection	55	2	164-168	Carvalho, A. C. C. and Pezzoli, M. C. and El-Hamad, I. and Arce, P. and Bigoni, S. and Scarcella, C. and Indelicato, A. M. and Scolari, C. and Carosi, G. and Matteelli, A.	excluded	not reporting on new skin tests for tuberculosis infection
QuantiFERON-TB Gold and selected region of difference 1 peptide-based assays for the detection of Mycobacterium tuberculosis infection in a cohort of patients enrolled with suspected tuberculosis	2008	Diagnostic Microbiology & Infectious Disease	62	4	395-401	Sauzullo, I. and Mengoni, F. and Lichtner, M. and Rossi, R. and Massetti, A. P. and Mastroianni, C. M. and Vullo, V.	excluded	not reporting on new skin tests for tuberculosis infection
QuantiFERON-TB Gold and the TST are both useful for latent tuberculosis infection screening in autoimmune diseases	March	European Respiratory Journal	33	3	586-593	Bartalesi, F. and Vicidomini, S. and Goletti, D. and Fiorelli, C. and Fiori, G. and Melchiorre, D. and Tortoli, E. and Mantella, A. and Benucci, M. and Girardi, E. and Cerinic, M. M. and Bartoloni, A.	excluded	not reporting on new skin tests for tuberculosis infection
QuantiFERON-TB gold assay for tuberculosis infection	1	Clinical Microbiology Newsletter	29	17	129-136	Farris, A. B. and Br and a, J. A.	excluded	not reporting on new skin tests for tuberculosis infection
Quantiferon-TB Gold in tube assay for the screening of tuberculosis before and during treatment with tumor necrosis factor alpha antagonists	18	Arthritis Research and Therapy	14			Hatemi, G. and Melikoglu, M. and Ozbakir, F. and Tascilar, K. and Yazici, H.	excluded	not reporting on new skin tests for tuberculosis infection
Quantiferon-tb gold in-tube assay can be used for latent tuberculosis screening before biological drug treatment in a BCG vaccinated country: Hur-bio single center real life results	June	Annals of the Rheumatic Diseases	76		1412-1413	Seyhoglu, E. and Uyaroglu, O. A. and Erden, A. and Kilic, L. and Armagan, B. and Sari, A. and Baykal, M. and Ak, S. and Karadag, O. and Akdogan, A. and Apras Bilgen, S. and Kiraz, S. and Ertenli, I. and Kalyoncu, U.	excluded	not reporting on new skin tests for tuberculosis infection
QuantiFERON-TB gold in-tube assay for screening arthritis patients for latent tuberculosis infection before starting anti-tumor necrosis factor treatment	6	PLoS ONE	10			Lee, H. and Park, H. Y. and Jeon, K. and Jeong, B. H. and Hwang, J. W. and Lee, J. and Cha, H. S. and Koh, E. M. and Kang, E. S. and Koh, W. J.	excluded	not reporting on new skin tests for tuberculosis infection
Quantiferon-TB gold in-tube test in the diagnosis of latent tuberculosis infection in arthritis patients treated with tumor necrosis factor antagonists	2017	Acta Clinica Croatica	56	2	203-209	Baricevic, D. and Grle, S. P. and Vergles, J. M. and Cavka, S. C. and Jakopovic, M. and Redzepi, G. and Boras, Z. and Baricevic, M. and Samarzija, M.	excluded	not reporting on new skin tests for tuberculosis infection
Quantiferon-tb test can be usefull for decision of anti-tuberculosis prophylaxis during anti-TNF treatment: Result of real life	October	Arthritis and Rheumatism	10		S135	Kalyoncu, U. and Kilic, L. and Inkaya, A. C. and Karadag, O. and Bilgen, S. A. and Akdogan, A. and Kiraz, S. and Ertenli, I.	excluded	not reporting on new skin tests for tuberculosis infection
The QuantiFERON-TB-GOLD assay for tuberculosis screening in healthcare workers: a cost-comparison analysis	2009	Lung	187	6	413-9	Fox, B. D. and Kramer, M. R. and Mor, Z. and Preiss, R. and Rusanov, V. and Fuks, L. and Peled, N. and Haim, I. and Raz, M. and Shitrit, D.	excluded	not reporting on new skin tests for tuberculosis infection
Quantitative IFN-gamma Release Assay and Tuberculin Skin Test Results to Predict Incident Tuberculosis. A Prospective Cohort Study	2020	American Journal of Respiratory & Critical Care Medicine	201	8	984-991	Gupta, R. K. and Lipman, M. and Jackson, C. and Sitch, A. J. and Southern, J. and Drobniewski, F. and Deeks, J. J. and Tsou, C. Y. and Griffiths, C. and Davidson, J. and Campbell, C. and Stirrup, O. and Noursadeghi, M. and Kunst, H. and Haldar, P. and Lalvani, A. and Abubakar, I.	excluded	not reporting on new skin tests for tuberculosis infection
Quantitative T cell assay reflects infectious load of Mycobacterium tuberculosis in an endemic case contact model	2005	Clinical Infectious Diseases	40	2	273-8	Hill, P. C. and Fox, A. and Jeffries, D. J. and Jackson-Sillah, D. and Lugos, M. D. and Owiafe, P. K. and Donkor, S. A. and Hammond, A. S. and Corrah, T. and Adegbola, R. A. and McAdam, K. P. and Brookes, R. H.	excluded	not reporting on new skin tests for tuberculosis infection
Quantitative T-cell interferon-gamma responses to Mycobacterium tuberculosis-specific antigens in active and latent tuberculosis	2009	European Journal of Clinical Microbiology & Infectious Diseases	28	6	667-70	Chee, C. B. and Barkham, T. M. and Khinmar, K. W. and Gan, S. H. and Wang, Y. T.	excluded	Not health economics analysis
Randomised clinical trial investigating the specificity of a novel skin test (C-Tb) for diagnosis of M. tuberculosis infection	2013	PLoS ONE [Electronic Resource]	8	5	e64215	Aggerbeck, H. and Giemza, R. and Joshi, P. and Tingskov, P. N. and Hoff, S. T. and Boyle, J. and Andersen, P. and Lewis, D. J.	excluded	Not health economics analysis
Rapid detection of active and latent tuberculosis infection in HIV-positive individuals by enumeration of Mycobacterium tuberculosis-specific T cells	2002	AIDS	16	17	2285-93	Chapman, A. L. and Munkanta, M. and Wilkinson, K. A. and Pathan, A. A. and Ewer, K. and Ayles, H. and Reece, W. H. and Mwinga, A. and Godfrey-Faussett, P. and Lalvani, A.	excluded	not reporting on new skin tests for tuberculosis infection
Rapid detection of Mycobacterium tuberculosis infection by enumeration of antigen-specific T cells	2001	American Journal of Respiratory & Critical Care Medicine	163	4	824-8	Lalvani, A. and Pathan, A. A. and McShane, H. and Wilkinson, R. J. and Latif, M. and Conlon, C. P. and Pasvol, G. and Hill, A. V.	excluded	not reporting on new skin tests for tuberculosis infection
Rapid detection of serum antibody by dual-path platform VetTB assay in white-tailed deer infected with Mycobacterium bovis	2013	Clinical & Vaccine Immunology: CVI	20	6	907-11	Lyashchenko, K. P. and Greenwald, R. and Esf and iari, J. and O'Brien, D. J. and Schmitt, S. M. and Palmer, M. V. and Waters, W. R.	excluded	not reporting on new skin tests for tuberculosis infection
Rapid diagnosis of Mycobacterium tuberculosis infection in children using interferon-gamma release assays (IGRAs)	2012	Allergy & Asthma Proceedings	33	3	217-26	Riazi, S. and Zeligs, B. and Yeager, H. and Peters, S. M. and Benavides, G. A. and Di Mita, O. and Bellanti, J. A.	excluded	not reporting on new skin tests for tuberculosis infection
Rapid diagnosis of pulmonary TB by BAL enzyme-linked immunospot assay in an immunocompromised host	2008	European Respiratory Journal	31	5	1132-5	Strassburg, A. and Jafari, C. and Ernst, M. and Lotz, W. and Lange, C.	excluded	not reporting on new skin tests for tuberculosis infection
Rapid immunodiagnosis of tuberculosis in a woman receiving anti-TNF therapy	2007	Nature Clinical Practice Rheumatology	3	9	528-34	Lange, C. and Hellmich, B. and Ernst, M. and Ehlers, S.	excluded	not reporting on new skin tests for tuberculosis infection
Rapid quantitation of joint destruction in irritant monoarticular arthritis induced by heat killed mycobacterium tuberculosis	1993	European Journal of Rheumatology and Inflammation	13	2	27-33	Seed, M. P. and Hambleton, P. H. and Bowden, A. R. and Clements Jewery, S. C. J. and Gardner, C. R.	excluded	not reporting on new skin tests for tuberculosis infection
Rate of tuberculin skin test or interferon gamma release assay conversion during anti-tumor necrosis factor therapy in rheumatic patients	2012	Annals of the Rheumatic Disease. Conference: Annual European Congress of Rheumatology of the European League Against Rheumatism, EULAR	71			Hatzara, C. and Hadziyannis, E. and K and ili, A. and Tsikrika, S. and Minopetrou, M. and Georgiopoulos, G. and Vassilopoulos, D.	excluded	not reporting on new skin tests for tuberculosis infection
Rates of latent tuberculosis infection in patients treated with TNF inhibitors for psoriasis: a retrospective chart review	3	Journal of Dermatological Treatment	29	7	671-675	Lee, E. B. and Amin, M. and Man, J. and Egeberg, A. and Wu, J. J.	excluded	not reporting on new skin tests for tuberculosis infection
Rates of tuberculosis infection in patients with juvenile idiopathic arthritis preceding anti-TNF therapy for more than 2 years	2018	Pediatric Rheumatology. Conference: 25th European Paediatric Rheumatology Congress, PReS	16			Tsurikova, N. and Ligostaeva, E. and Tsiganok, I. and Avdeenko, V. and Kobzeva, N.	excluded	not reporting on new skin tests for tuberculosis infection
Rates of tuberculosis infection in patients with Juvenile Idiopathic Arthritis preceding anti-tnf therapy for more than 2 years: A singlecenter observational study	2020	Pediatric Rheumatology. Conference: 26th European Paediatric Rheumatology Congress: Part	18			Tsurikova, N. and Ligostaeva, E. and Avdeenko, V. and Kobzeva, N. and Tsiganok, I. and Lagunova, O.	excluded	not reporting on new skin tests for tuberculosis infection
Rates of tuberculosis transmission to children and adolescents in a community with a high prevalence of HIV infection among adults	2008	Clinical Infectious Diseases	47	3	349-55	Middelkoop, K. and Bekker, L. G. and Myer, L. and Dawson, R. and Wood, R.	excluded	not reporting on new skin tests for tuberculosis infection
Rational use of immunodiagnostic tools for tuberculosis infection: guidelines and cost effectiveness studies	2010	New Microbiologica	33	2	93-107	Amicosante, M. and Ciccozzi, M. and Markova, R.	excluded	not reporting on new skin tests for tuberculosis infection
Re: Interferon-gamma release assay agreement with tuberculin skin test in pretransplant screening for latent tuberculosis in a high-prevalence country	2014	Iranian Journal of Kidney Diseases	8	5	432-433	Nassiri, A. A. and Tabarsi, P.	excluded	not reporting on new skin tests for tuberculosis infection
Reactivation of tuberculosis during immunosuppressive treatment in a patient with a positive QuantiFERON-RD1 test	2004	Scandinavian Journal of Infectious Diseases	36	6	499-501	Ravn, P. and Munk, M. E. and Andersen, A. B. and Lundgren, B. and Nielsen, L. N. and Lillebaek, T. and Soerensen, I. J. and Andersen, P. and Weldingh, K.	excluded	not reporting on new skin tests for tuberculosis infection
Reactive oxygen injury to cultured pulmonary artery endothelial cells: mediation by poly(ADP-ribose) polymerase activation causing NAD depletion and altered energy balance	1991	Archives of Biochemistry & Biophysics	286	2	353-63	Thies, R. L. and Autor, A. P.	excluded	not reporting on new skin tests for tuberculosis infection
Real-world clinical experience of biological disease modifying anti-rheumatic drugs in Malaysia rheumatoid arthritis patients	1	Rheumatology International	37	10	1719-1725	Tan, B. E. and Lim, A. L. and Kan, S. L. and Lim, C. H. and Tsang, E. E. L. and Ch'ng, S. S. and Mohd Noor, N. and Mohd Jamid, N. and Teh, C. L. and Joshua Thundyil, R. and Loh, Y. L. and Chong, H. C. and Ong, S. G. and Mohamed Ismail, A. and Lee, Y. Y. L. and Gun, S. C.	excluded	not reporting on new skin tests for tuberculosis infection
Recent advances in diagnostic technology: applications in autoimmune and infectious diseases	2008	Clinical & Experimental Rheumatology	26	1	S62-6	Lalvani, A. and Meroni, P. L. and Millington, K. A. and Modolo, M. L. and Plebani, M. and Tincani, A. and Villalta, D. and Doria, A. and Ghirardello, A.	excluded	not reporting on new skin tests for tuberculosis infection
Recent advances in immunodiagnosis of leprosy	2007	Indian Journal of Leprosy	79	2	85-106	Sekar, B.	excluded	not reporting on new skin tests for tuberculosis infection
Recent advances in the tuberculin test and BCG vaccine	July	Indian Journal of Practical Pediatrics	9	3	203-215	Tiroumourougane Serane, V. and Srinivasan, S.	excluded	not reporting on new skin tests for tuberculosis infection
A recent update of the diagnostic methods for tuberculosis and their applicability in indonesia: A narrative review	September	Medical Journal of Indonesia	28	3	284-291	Susilawati, T. N. and Larasati, R.	excluded	not reporting on new skin tests for tuberculosis infection
Recognition of stage-specific mycobacterial antigens differentiates between acute and latent infections with Mycobacterium tuberculosis	2006	Clinical & Vaccine Immunology: CVI	13	2	179-86	Demissie, A. and Leyten, E. M. and Abebe, M. and Wassie, L. and Aseffa, A. and Abate, G. and Fletcher, H. and Owiafe, P. and Hill, P. C. and Brookes, R. and Rook, G. and Zumla, A. and Arend, S. M. and Klein, M. and Ottenhoff, T. H. and Andersen, P. and Doherty, T. M. and Group, Vacsel Study	excluded	not reporting on new skin tests for tuberculosis infection
Recombinant antigen production for assays of intradermoreaction for diagnosis and surveillance of tuberculosis	2011	Journal of Biotechnology	156	1	56-8	Malaghini, M. and Thomaz-Soccol, V. and Probst, C. M. and Krieger, M. A. and Preti, H. and Kritski, A. and Soccol, C. R.	excluded	not reporting on new skin tests for tuberculosis infection
Recombinant early secreted antigen target 6 protein as a skin test antigen for the specific detection of Mycobacterium tuberculosis infection	2008	Clinical & Experimental Immunology	152	1	81-7	Wu, X. and Zhang, L. and Zhang, J. and Zhang, C. and Zhu, L. and Shi, Y.	excluded	not reporting on new skin tests for tuberculosis infection
Recombinant fusion ESAT6-CFP10 immunogen as a skin test reagent for tuberculosis diagnosis: an open-label, randomized, two-centre phase 2a clinical trial	2016	Clinical Microbiology & Infection	22	10	889.e9-889.e16	Li, F. and Xu, M. and Qin, C. and Xia, L. and Xiong, Y. and Xi, X. and Fan, X. and Gu, J. and Pu, J. and Wu, Q. and Lu, S. and Wang, G.	excluded	not reporting on new skin tests for tuberculosis infection
Recombinant interleukin 2 adjunctive therapy in multidrug-resistant tuberculosis	1998	Novartis Foundation Symposium	217		99-106; discussion 106-11	Johnson, B. and Bekker, L. G. and Ress, S. and Kaplan, G.	excluded	not reporting on new skin tests for tuberculosis infection
Recombinant protein CFP10-ESAT6 - As a new skin test in children for TB infection diagnosis	June	Allergy: European Journal of Allergy and Clinical Immunology	92		332	Martyanov, V. and Litvinov, V. and Seltsovsky, P. and Shuster, A. and Demin, A. and Kochetkov, Y. and Filippov, A. and Matveeva, M. and Slogotskaya, L.	excluded	Not health economics analysis
Recombinant tuberculosis allergen (Diaskintest<sup> R</sup>) in tuberculosis diagnostic in Russia (meta-analysis)	2020	International Journal of Mycobacteriology	9	4	335-346	Starshinova, A. and Dovgalyk, I. and Malkova, A. and Zinchenko, Y. and Pavlova, M. and Belyaeva, E. and Basantsova, N. and Nazarenko, M. and Kudlay, D. and Yablonskiy, P.	excluded	Not health economics analysis
Recombinant tuberculosis allergen in detecting latent tuberculosis infection in adults	2018	European Respiratory Journal. Conference: European Respiratory Society International Congress, ERS	52			Morozova, T. I. and Otpuschennykova, O.	excluded	not reporting on new skin tests for tuberculosis infection
Recombinant tuberculosis allergen: 10 years of experience with the test in children and adolescents in the Russian Federation (meta-analysis data). [Russian]	May	Pediatriya - Zhurnal im G.N		3	121-129	Kudlay, D. A. and Starshinova, A. A. and Dovgalyuk, I. F.	excluded	not reporting on new skin tests for tuberculosis infection
Recommendations for prevention and control of tuberculosis among foreign-born persons. Report of the Working Group on Tuberculosis among Foreign-Born Persons. Centers for Disease Control and Prevention	1998	Morbidity & Mortality Weekly Report. Recommendations & Reports	47		2029-01-01	Anonymous	excluded	not reporting on new skin tests for tuberculosis infection
Recommendations for tuberculosis screening before initiation of TNF - Inhibitor treatment in rheumatic diseases. [German]	2009	Pneumologie	63	6	329-334	Diel, R. and Hauer, B. and Loddenkemper, R. and Manger, B. and Kruger, K.	excluded	not reporting on new skin tests for tuberculosis infection
Recruitment of antigen-specific Th1-like responses to the human lung following bronchoscopic segmental challenge with purified protein derivative of Mycobacterium tuberculosis	2003	American Journal of Respiratory Cell & Molecular Biology	29	1	117-23	Silver, R. F. and Zukowski, L. and Kotake, S. and Li, Q. and Pozuelo, F. and Krywiak, A. and Larkin, R.	excluded	not reporting on new skin tests for tuberculosis infection
A refined symptom-based approach to diagnose pulmonary tuberculosis in children	2006	Pediatrics	118	5	e1350-9	Marais, B. J. and Gie, R. P. and Hesseling, A. C. and Schaaf, H. S. and Lombard, C. and Enarson, D. A. and Beyers, N.	excluded	not reporting on new skin tests for tuberculosis infection
Region of difference 1 antigen-specific CD4+ memory T cells correlate with a favorable outcome of tuberculosis	2006	Journal of Infectious Diseases	194	7	984-92	Goletti, D. and Butera, O. and Bizzoni, F. and Casetti, R. and Girardi, E. and Poccia, F.	excluded	not reporting on new skin tests for tuberculosis infection
Regions of differences encoded antigens as targets for immunodiagnosis of tuberculosis in humans	2009	Scandinavian Journal of Immunology	70	4	345-57	Parkash, O. and Singh, B. P. and Pai, M.	excluded	not reporting on new skin tests for tuberculosis infection
Regulation of 25-hydroxyvitamin D-1alpha-hydroxylase by epidermal growth factor in prostate cells	May	Journal of Steroid Biochemistry and Molecular Biology	89		127-130	Wang, L. and Flanagan, J. N. and Whitlatch, L. W. and Jamieson, D. P. and Holick, M. F. and Chen, T. C.	excluded	not reporting on new skin tests for tuberculosis infection
Regulatory T-cell subsets in response to specific Mycobacterium tuberculosis antigens in vitro distinguish among individuals with different QTF and TST reactivity	2015	Clinical Immunology	157	2	145-55	Serrano, C. J. and Castaneda-Delgado, J. E. and Trujillo-Ochoa, J. L. and Gonzalez-Amaro, R. and Garcia-Hern and ez, M. H. and Enciso-Moreno, J. A.	excluded	not reporting on new skin tests for tuberculosis infection
The relationship between hemorrhage induced by butylated hydroxytoluene and its antioxidant properties or structural characteristics	1978	Toxicology and Applied Pharmacology	46	3	811-814	Takahashi, O. and Hiraga, K.	excluded	not reporting on new skin tests for tuberculosis infection
Relationship between prescribing of antibiotics and other medicines in primary care: a cross-sectional study	2019	British Journal of General Practice	69	678	e42-e51	Li, Y. and Molter, A. and White, A. and Welfare, W. and Palin, V. and Belmonte, M. and Ashcroft, D. M. and Sperrin, M. and van Staa, T. P.	excluded	not reporting on new skin tests for tuberculosis infection
Relationship of immunodiagnostic assays for tuberculosis and numbers of circulating CD4+ T-cells in HIV infection	March	European Respiratory Journal	35	3	619-626	Leidl, L. and Mayanja-Kizza, H. and Sotgiu, G. and Baseke, J. and Ernst, M. and Hirsch, C. and Golettie, D. and Toossi, Z. and Lange, C.	excluded	not reporting on new skin tests for tuberculosis infection
Relationship of intracellular calcium and oxygen radicals to Cisplatin-related renal cell injury	2006	Journal of Pharmacological Sciences	100	1	65-72	Kawai, Y. and Nakao, T. and Kunimura, N. and Kohda, Y. and Gemba, M.	excluded	not reporting on new skin tests for tuberculosis infection
Relationships between intracellular vitamin E, lipid peroxidation, and chemical toxicity in hepatocytes	1988	Toxicology & Applied Pharmacology	93	2	288-97	S and y, M. S. and Di Monte, D. and Smith, M. T.	excluded	not reporting on new skin tests for tuberculosis infection
Relationships of age, vitamin E, DPPD and selenium to glutathione peroxidase activity and lipofuscin pigment concentration in mice	1977	Federation Proceedings	36	3	No. 4345	Su, L. C. and Csallany, A. S.	excluded	not reporting on new skin tests for tuberculosis infection
Repeat tuberculin skin testing leads to desensitisation in naturally infected tuberculous cattle which is associated with elevated interleukin-10 and decreased interleukin-1 beta responses	2010	Veterinary Research	41	2	14	Coad, M. and Clifford, D. and Rhodes, S. G. and Hewinson, R. G. and Vordermeier, H. M. and Whelan, A. O.	excluded	not reporting on new skin tests for tuberculosis infection
Repeated tuberculin skin testing following therapy with TNF-alpha inhibitors	2009	Clinical Rheumatology	28	2	167-172	Fuchs, I. and Avnon, L. and Freud, T. and Abu-Shakra, M.	excluded	not reporting on new skin tests for tuberculosis infection
[Replacing the tuberculin skin test with a specific blood test]	2005	Kekkaku	80	8	581-5	Weldingh, K. and Andersen, P.	excluded	not reporting on new skin tests for tuberculosis infection
Repressive processing of antihypertensive peptides, Val-Pro-Pro and Ile-Pro-Pro, in Lactobacillus helveticus fermented milk by added peptides	2012	Journal of Bioscience & Bioengineering	114	2	133-7	Wakai, T. and Yamaguchi, N. and Hatanaka, M. and Nakamura, Y. and Yamamoto, N.	excluded	not reporting on new skin tests for tuberculosis infection
[Research agenda of interferon-gamma release assays]	2009	Kekkaku	84	4	173-86	Higuchi, K. and Harada, N.	excluded	not reporting on new skin tests for tuberculosis infection
Resistance to Mycobacterium tuberculosis infection among household contacts: a multinational study	2021	Clinical Infectious Diseases	27		27	Baliashvili, D. and G and hi, N. R. and Kim, S. and Hughes, M. and Mave, V. and Mendoza-Ticona, A. and Gonzales, P. and Kim, N. and Selvamuthu, P. and Badal-Faesen, S. and Upton, C. and Naini, L. and Smith, E. and Gupta, A. and Churchyard, G. and Swindells, S. and Hesseling, A. and Shah, N. S.	excluded	not reporting on new skin tests for tuberculosis infection
Response of pro- and anti-inflammatory cytokines to stimulation of PBMCs in TB-susceptible but anergic patients on long-term renal dialysis	December	Immunology	1		112	Kain, S. and Farrington, K. and Mathavakkannan, S. and Kumararatne, D. and Doffinger, R. and Pereira, R. S.	excluded	not reporting on new skin tests for tuberculosis infection
Response to region of difference 1 (RD1) epitopes in human immunodeficiency virus (HIV)-infected individuals enrolled with suspected active tuberculosis: a pilot study	2007	Clinical & Experimental Immunology	150	1	91-8	Vincenti, D. and Carrara, S. and Butera, O. and Bizzoni, F. and Casetti, R. and Girardi, E. and Goletti, D.	excluded	not reporting on new skin tests for tuberculosis infection
Results of a tuberculosis-specific IFN-gamma assay in children at high risk for tuberculosis infection	2006	International Journal of Tuberculosis & Lung Disease	10	8	939-41	Tsiouris, S. J. and Austin, J. and Toro, P. and Coetzee, D. and Weyer, K. and Stein, Z. and El-Sadr, W. M.	excluded	not reporting on new skin tests for tuberculosis infection
Results of QuantiFERON-TB Gold in-tube and skin testing with recombinant proteins CFP-10-ESAT-6 in children and adolescents with TB or latent TB infection	July	Paediatric Respiratory Reviews	14		S65	Slogotskaya, L. V. and Litvinov, V. and Ovsyankina, E. and Kudlay, D. and Seltsovsky, P. and Seltsovsky, N. and Ivanova, D.	excluded	not reporting on new skin tests for tuberculosis infection
Results of retrospective-prospective comparison study of different immunologic tests in diagnosis of tuberculosis infection	2018	European Respiratory Journal. Conference: European Respiratory Society International Congress, ERS	52			Starshinova, A. and Zhuravlev, V. and Dovgaluk, I. and Panteleev, A. and Zinchenko, U. and Istomina, E. and Pavlova, M. and Yablonskiy, P.	excluded	not reporting on new skin tests for tuberculosis infection
Results of screening for tuberculosis infection in patients with rheumatoid arthritis before and on treatment with biological dmards	June	Annals of the Rheumatic Diseases	76		1157-1158	Karateev, D. and Borisov, S. and Fomina, T. and Loukina, G. and Luchikhina, E. and Guntupova, L. and Satybaldyev, A.	excluded	not reporting on new skin tests for tuberculosis infection
Results of TB prophylactics and early detection in HIV-positive people in Moscow, Russia	2018	European Respiratory Journal. Conference: European Respiratory Society International Congress, ERS	52			Bogorodskaya, E. and Sinitsyn, M. and Belilovskiy, E. and Borisov, S. and Ausheeva, L.	excluded	not reporting on new skin tests for tuberculosis infection
Rethinking the natural history of infection with M. tuberculosis	June	International Journal of Tuberculosis and Lung Disease	14	6	S7-S10	Lewinsohn, D.	excluded	not reporting on new skin tests for tuberculosis infection
A retrospective analysis of analgesics and sedative-hypnotics in hospitalized obstetrical and gynecological patients	1978	Drug Intelligence & Clinical Pharmacy	12	2	95-9	Kaul, A. F. and Harsfield, J. C. and Osathanondh, R. and Ostheimer, G. W.	excluded	not reporting on new skin tests for tuberculosis infection
Review article: Minimizing tuberculosis during anti-tumour necrosis factor-alpha treatment of inflammatory bowel disease	January	Alimentary Pharmacology and Therapeutics	27	1	19-30	Theis, V. S. and Rhodes, J. M.	excluded	not reporting on new skin tests for tuberculosis infection
Risk factors for latent tuberculosis infection in close contacts of active tuberculosis patients in South Korea: A prospective cohort study	2014	BMC Infectious Diseases	14	566		Lee, S. J. and Lee, S. H. and Kim, Y. E. and Cho, Y. J. and Jeong, Y. Y. and Kim, H. C. and Lee, J. D. and Kim, J. R. and Hwang, Y. S. and Kim, H. J. and Menzies, D.	excluded	not reporting on new skin tests for tuberculosis infection
Risk for tuberculosis among children	2006	Emerging Infectious Diseases	12	9	1383-8	Nakaoka, H. and Lawson, L. and Squire, S. B. and Coulter, B. and Ravn, P. and Brock, I. and Hart, C. A. and Cuevas, L. E.	excluded	not reporting on new skin tests for tuberculosis infection
Risk management for biological agents I in rheumatoid arthritis	April	European Journal of Hospital Pharmacy: Science and Practice	19		101	Sanchez de Castro, M. and Diaz Gomez, E. and Lazaro Lopez, A. and Fern and ez de Prada, M. and Cuerda Coronel, S. and Gasanz Goricoechea, M. and Blanco Cresco, M. and Sevilla Santos, G. and Luque Lopez, E. and Horta Hern and ez, A.	excluded	not reporting on new skin tests for tuberculosis infection
Risk of activation or reactivation of latent tuberculosis (TB) associated with monoclonal antibody therapy	October	Drug Safety	34		987	Huang, W. and Samalulu, S. and Vu, D.	excluded	not reporting on new skin tests for tuberculosis infection
Risk of developing active TB in children with latent TB infection	2015	European Respiratory Journal. Conference: European Respiratory Society Annual Congress	46			Korneva, N. and Starshinova, A. and Ananiev, S. and Ovchinnikova, Y. and Dovgaluk, I. and Yablonskii, P.	excluded	not reporting on new skin tests for tuberculosis infection
Risk of latent tuberculosis in at-risk children with rheumatic diseases	2011	Pediatric Rheumatology. Conference: 18th Pediatric Rheumatology European Society, PReS Congress. Bruges Belgium. Conference Publication:	9			Lim, S. C. and Munro, J. E. and Allen, R. C. and Curtis, N. and Akikusa, J. D.	excluded	not reporting on new skin tests for tuberculosis infection
Risk of latent tuberculosis infection following exposure to active tuberculosis in at-risk children with rheumatic diseases	May	Internal Medicine Journal	1		32	Lim, S. and Allen, R. and Munro, J. and Curtis, N. and Akikusa, J.	excluded	not reporting on new skin tests for tuberculosis infection
Risk of sensitization in healthy adults following repeated administration of rdESAT-6 skin test reagent by the Mantoux injection technique	2009	Tuberculosis	89	2	158-62	Lillebaek, T. and Bergstedt, W. and Tingskov, P. N. and Thierry-Carstensen, B. and Aggerbeck, H. and Hoff, S. T. and Weldingh, K. and Andersen, P. and Soborg, B. and Thomsen, V. O. and Andersen, A. B.	excluded	not reporting on new skin tests for tuberculosis infection
The risk of tuberculosis and TNF-alpha inhibitors	June	Cocuk Enfeksiyon Dergisi	11	2	e71-e75	Acar, M. and Sutcu, M. and Salman, N. and Somer, A.	excluded	not reporting on new skin tests for tuberculosis infection
The risk of tuberculosis in patients treated with TNF antagonists	May	Expert Review of Clinical Immunology	7	3	329-340	Salgado, E. and Gomez-Reino, J. J.	excluded	not reporting on new skin tests for tuberculosis infection
Risk of tuberculosis in patients treated with tumor necrosis factor antagonists due to incomplete prevention of reactivation of latent infection	15	Arthritis Care and Research	57	5	756-761	Gomez-Reino, J. J. and Carmona, L. and Descalzo, M. A.	excluded	not reporting on new skin tests for tuberculosis infection
The risk of tuberculosis in patients with immune-mediated rheumatic disorders receiving biological therapy: A 15-year experience in a romanian cohort	June	Annals of the Rheumatic Diseases	78		699-700	Codrina, A. and Pomirleanu, C. and Strugariu, G. and Petrariu, L. and Paiu, R. and Ancuta, E. and Bran, C. and Chirieac, R.	excluded	not reporting on new skin tests for tuberculosis infection
The risk of tuberculosis in patients with psoriasis treated with anti-tumor necrosis factor agents	1	International Journal of Dermatology	54	5	594-599	Ergun, T. and Seckin, D. and Baskan Bulbul, E. and Onsun, N. and Ozgen, Z. and Unalan, P. and Alpsoy, E. and Karakurt, S.	excluded	not reporting on new skin tests for tuberculosis infection
Robotic-assisted magnetic resonance imaging ultrasound fusion results in higher significant cancer detection compared to cognitive prostate targeting in biopsy naive men	2020	Translational Andrology & Urology	9	2	601-608	Patel, M. I. and Muter, S. and Vladica, P. and Gillatt, D.	excluded	not reporting on new skin tests for tuberculosis infection
Role for interferon-gamma release assays in latent tuberculosis screening before TNF-alpha antagonist therapy	July	Joint Bone Spine	78	4	352-357	Liote, H. and Liote, F.	excluded	not reporting on new skin tests for tuberculosis infection
The Role of a Dipeptide Transporter in the Virulence of Human Pathogen, Helicobacter pylori	2021	Frontiers in Microbiology	12		633166	Xu, X. and Chen, J. and Huang, X. and Feng, S. and Zhang, X. and She, F. and Wen, Y.	excluded	not reporting on new skin tests for tuberculosis infection
Role of antioxidants on the stimulation of the mitogenic response	1980	Journal of Nutrition	110	12	2497-505	Corwin, L. M. and Shloss, J.	excluded	not reporting on new skin tests for tuberculosis infection
Role of colonoscopy in differentiating intestinal tuberculosis from Crohn's disease	April	Journal of Digestive Endoscopy	8	2	72-77	Rajesh Prabhu, P. and Jain, M. and Bawane, P. and Varghese, J. and Venkataraman, J.	excluded	not reporting on new skin tests for tuberculosis infection
The role of cytokines in the immunopathology of tuberculosis, and the regulation of agalactosyl IgG	1989	Lymphokine Research	8	3	323-8	Rook, G. A. and Attiyah, R. A. and Foley, N.	excluded	not reporting on new skin tests for tuberculosis infection
[Role of enzyme-linked immunospot assay and tuberculin skin test in the auxiliary diagnosis of initial pulmonary tuberculosis]	2009	Chung-Kuo i Hsueh Ko Hsueh Yuan Hsueh Pao Acta Academiae Medicinae Sinicae	31	4	443-8	Liu, F. and Zhang, Z. D. and Cao, M. and Ma, L. P. and Gao, M. Q. and Wu, X. G. and Zhu, L. Z. and Ma, Y.	excluded	not reporting on new skin tests for tuberculosis infection
The role of ethnicity in the tuberculosis risk assessment in patients with rheumatic diseases commencing anti-TNF-alpha treatment: A regional survey	2010	American Journal of Respiratory and Critical Care Medicine. Conference: American Thoracic Society International Conference, ATS	181	1		Karampini, E. and Sathyamoorthy, R.	excluded	not reporting on new skin tests for tuberculosis infection
The role of immunological tests in the diagnosis of tuberculosis infection in children with juvenile idiopathic arthritis (JIA)	2018	European Respiratory Journal. Conference: European Respiratory Society International Congress, ERS	52			Shovkun, L. and Aksenova, V. and Kudlay, D. and Sarichev, A.	excluded	not reporting on new skin tests for tuberculosis infection
Role of Kupffer cells in rat liver injury induced by diethyldithiocarbamate	1995	European Journal of Pharmacology	292	2	135-41	Ishiyama, H. and Ogino, K. and Hobara, T.	excluded	not reporting on new skin tests for tuberculosis infection
Role of lipid peroxidation and poly(ADP-ribose) polymerase activation in oxidant-induced membrane transport dysfunction in opossum kidney cells	2000	Toxicology & Applied Pharmacology	166	3	196-202	Min, S. K. and Kim, S. Y. and Kim, C. H. and Woo, J. S. and Jung, J. S. and Kim, Y. K.	excluded	not reporting on new skin tests for tuberculosis infection
The role of lipid peroxidation in aluminium toxicity in soybean cell suspension cultures	2000	Zeitschrift fur Naturforschung. Section C. Journal of Biosciences	55	11	957-64	Rath, I. and Barz, W.	excluded	not reporting on new skin tests for tuberculosis infection
Role of lipid peroxidation in renal proximal tubule cell death induced by haloalkene cysteine conjugates	1991	Toxicology & Applied Pharmacology	107	1	54-62	Groves, C. E. and Lock, E. A. and Schnellmann, R. G.	excluded	not reporting on new skin tests for tuberculosis infection
Role of mitochondrial Ca2+ in the oxidative stress-induced dissipation of the mitochondrial membrane potential. Studies in isolated proximal tubular cells using the nephrotoxin 1,2-dichlorovinyl-L-cysteine	1994	Journal of Biological Chemistry	269	20	14546-52	van de Water, B. and Zoeteweij, J. P. and de Bont, H. J. and Mulder, G. J. and Nagelkerke, J. F.	excluded	not reporting on new skin tests for tuberculosis infection
Role of quantiFERON-TB test in detection of children infected with mycobacterium tuberculosis	2010	Tanaffos	9	3	22-27	Khalilzadeh, S. and Hassanzad, M. and Boloorsaz, M. R. and Baghaie, N. and Taheri, Z. M. and Velayati, A. A.	excluded	not reporting on new skin tests for tuberculosis infection
Role of reactive oxygen species and glutathione in inorganic mercury-induced injury in human glioma cells	2001	Neurochemical Research	26	11	1187-93	Lee, Y. W. and Ha, M. S. and Kim, Y. K.	excluded	not reporting on new skin tests for tuberculosis infection
Role of redox cycling and activation by DT-diaphorase in the cytotoxicity of 5-(aziridin-1-yl)-2,4-dinitrobenzamide (CB-1954) and its analogs	1999	Cancer Letters	146	2	217-22	Miskiniene, V. and Sergediene, E. and Nemeikaite, A. and Segura-Aguilar, J. and Cenas, N.	excluded	not reporting on new skin tests for tuberculosis infection
Role of the phosphatidylinositol 3-kinase and mitogen-activated protein kinase pathways in the secretion of tumor necrosis factor-alpha and interleukin-10 by the PPD antigen of Mycobacterium tuberculosis	2005	Journal of Clinical Immunology	25	5	482-90	Jung, S. B. and Song, C. H. and Yang, C. S. and Kim, S. Y. and Lee, K. S. and Shin, A. R. and Lee, J. S. and Nam, H. S. and Kim, H. J. and Park, J. K. and Paik, T. H. and Jo, E. K.	excluded	not reporting on new skin tests for tuberculosis infection
Roles for oxidative stress and poly(ADP-ribosyl)ation in the killing of cultured hepatocytes by methyl methanesulfonate	1993	Biochemical Pharmacology	46	10	1811-8	Mizumoto, K. and Glascott, P. A., Jr. and Farber, J. L.	excluded	not reporting on new skin tests for tuberculosis infection
Safety and efficacy of the C-Tb skin test to diagnose Mycobacterium tuberculosis infection, compared with an interferon gamma release assay and the tuberculin skin test: a phase 3, double-blind, randomised, controlled trial	2017	The Lancet Respiratory Medicine	5	4	259-268	Ruhwald, M. and Aggerbeck, H. and Gallardo, R. V. and Hoff, S. T. and Villate, J. I. and Borregaard, B. and Martinez, J. A. and Kromann, I. and Penas, A. and Anibarro, L. L. and de Souza-Galvao, M. L. and Sanchez, F. and Rodrigo-Pendas, J. A. and Noguera-Julian, A. and Martinez-Lacasa, X. and Tunez, M. V. and Fern and ez, V. L. and Millet, J. P. and Moreno, A. and Cobos, N. and Miro, J. M. and Ro…	excluded	Not health economics analysis
Safety and immunogenicity of a defined vaccine for the prevention of cutaneous leishmaniasis	11	Vaccine	28	2	329-337	Velez, I. D. and Gilchrist, K. and Martinez, S. and Ramirez-Pineda, J. R. and Ashman, J. A. and Alves, F. P. and Coler, R. N. and Bogatzki, L. Y. and Kahn, S. J. and Beckmann, A. M. and Cowgill, K. D. and Reed, S. G. and Piazza, F. M.	excluded	not reporting on new skin tests for tuberculosis infection
Safety and immunogenicity of the novel H4:IC31 tuberculosis vaccine candidate in BCG-vaccinated adults: Two phase I dose escalation trials	2017	Vaccine	35	12	1652-1661	Norrby, M. and Vesikari, T. and Lindqvist, L. and Maeurer, M. and Ahmed, R. and Mahdavifar, S. and Bennett, S. and McClain, J. B. and Shepherd, B. M. and Li, D. and Hokey, D. A. and Kromann, I. and Hoff, S. T. and Andersen, P. and de Visser, A. W. and Joosten, S. A. and Ottenhoff, T. H. M. and Andersson, J. and Brighenti, S.	excluded	not reporting on new skin tests for tuberculosis infection
Safety and reactogenicity of BCG revaccination with isoniazid pretreatment in TST positive adults	2014	Vaccine	32	31	3982-8	Hatherill, M. and Geldenhuys, H. and Pienaar, B. and Suliman, S. and Chheng, P. and Debanne, S. M. and Hoft, D. F. and Boom, W. H. and Hanekom, W. A. and Johnson, J. L.	excluded	not reporting on new skin tests for tuberculosis infection
Safety Evaluation of Recombinant Fusion Protein RP22 as a Skin Test Reagent for Tuberculosis Diagnosis: A Phase I Clinical Trial	2021	Infectious Diseases & Therapy	10	2	925-937	Xia, L. and Liu, X. H. and Zhao, Z. Y. and Li, T. and Xi, X. H. and Liu, P. and Huang, W. and Fan, X. Y. and Wu, X. Q. and Lu, S. H.	excluded	not reporting on new skin tests for tuberculosis infection
Safety of Recombinant Fusion Protein ESAT6-CFP10 as a Skin Test Reagent for Tuberculosis Diagnosis: an Open-Label, Randomized, Single-Center Phase I Clinical Trial	2016	Clinical & Vaccine Immunology: CVI	23	9	767-73	Li, F. and Xu, M. and Zhou, L. and Xiong, Y. and Xia, L. and Fan, X. and Gu, J. and Pu, J. and Lu, S. and Wang, G.	excluded	not reporting on new skin tests for tuberculosis infection
Safety of TNF-alphalpha antagonists in the treatment of rheumatoid arthritis and ankylosing spondylitis: 5-year single-center experience	July	International Journal of Rheumatic Diseases	1		94	Noh, J. W. and Hwang, J. W. and Oh, J. M. and Lee, J. and Ahn, J. K. and Cha, H. S. and Koh, E. M.	excluded	not reporting on new skin tests for tuberculosis infection
The safety of ustekinumab treatment in patients with moderate-to-severe psoriasis and latent tuberculosis infection	November	British Journal of Dermatology	167	5	1145-1152	Tsai, T. F. and Ho, V. and Song, M. and Szapary, P. and Kato, T. and Wasfi, Y. and Li, S. and Shen, Y. K. and Leonardi, C.	excluded	not reporting on new skin tests for tuberculosis infection
Salicylic acid-induced hepatotoxicity triggered by oxidative stress	2010	Chemico-Biological Interactions	183	3	363-8	Doi, H. and Horie, T.	excluded	not reporting on new skin tests for tuberculosis infection
Saving money for a rainy day: Optimizing intravenous acetaminophen use in the PICU	January	Critical Care Medicine	46		653	Howell, K. and Karish, C. and Bigham, M. and Metzger, K. and Thompson, M. and Christopher, J.	excluded	not reporting on new skin tests for tuberculosis infection
Screening and assessing 11 Mycobacterium tuberculosis proteins as potential serodiagnostical markers for discriminating TB patients from BCG vaccinees	2009	Genomics Proteomics & Bioinformatics	7	3	107-15	Zhang, G. and Zhang, L. and Zhang, M. and Pan, L. and Wang, F. and Huang, J. and Li, G. and Yu, J. and Hu, S.	excluded	not reporting on new skin tests for tuberculosis infection
Screening and monitoring of tuberculosis in patients on biologics treatment	2012	European Respiratory Journal. Conference: European Respiratory Society Annual Congress	40			Borisov, S. and Lukina, G. and Guntupova, L. and Yakov, K. and Makarova, N.	excluded	not reporting on new skin tests for tuberculosis infection
Screening and monitoring tests during the use of biologic agents to treat psoriasis and psoriatic arthritis: An evidence-based assessment of current recommendations	May	Journal of the American Academy of Dermatology	1		AB248	Ahn, C. and Dothard, E. and Garner, M. and Feldman, S. and Huang, W.	excluded	not reporting on new skin tests for tuberculosis infection
Screening for acquired latent tuberculosis in patients with rheumatoid arthritis(RA) on anti-TNFa therapy (TNF-I) in Southern California	September	Arthritis and Rheumatology	70		1345-1346	Goel, N. and Torralba, K. and Salto, L. and Downey, C.	excluded	not reporting on new skin tests for tuberculosis infection
Screening for latent tuberculosis in children with immune-mediated inflammatory diseases treated with anti-tumor necrosis factor therapy: Comparison of tuberculin skin and T-SPOT tuberculosis tests	March	Archives of Rheumatology	35	1	20-28	Girit, S. and Ayzit Atabek, A. and Senol, E. and Kockar Kizilirmak, T. and Pekcan, S. and Goktas, S. and Oktem, S. and Kasapcopur, O. and Cokugras, H.	excluded	not reporting on new skin tests for tuberculosis infection
Screening for latent tuberculosis infection in HIV: Should we do more?	April	HIV Medicine	1		42	Pollock, K. and Tam, H. and Montamat-Sicotte, D. and Grass, L. and Cooke, G. and Kapembwa, M. and Taylor, G. and Lalvani, A.	excluded	not reporting on new skin tests for tuberculosis infection
[truncated: 260 more rows]

## Sheet: Primary review Chinese language
title	journal	year	authors	Status	Reason for exclusion	data	data extractor
[truncated: 847 more rows]

## Sheet: Primary review Russian language
Year of publication	Authors (Russian)	Journal	Title (Russian)	Title (English)	Status	Reason for exclusion		Data	Data extractor	Date
[truncated: 405 more rows]

## Sheet: Secondary review
Authors, title and journal	Volume and pages	Status	Reason for exclusion	Data	Data extractor	Date
[truncated: 454 more rows]

## Sheet: List of Legends
Full search results file “S1 Table”
1. Primary review English language
[truncated: 3 more rows]
